# Supplementary material for: {2,7-Dieth­oxy-8-[(naphthalen-1-yl)carbon­yl]naph­thalen-1-yl}(naphthalen-1-yl)methanone
Source: Acta Crystallogr Sect E Struct Rep Online. 2013 Mar 6;69(Pt 4):o495–6. doi: 10.1107/S1600536813005710 (PMC3629527; doi:10.1107/S1600536813005710)
Supplement: Supplementary file 1 [file e-69-0o495-sup1.cif]

##############################################################################
#                                                                            #
# This CIF contains the data in a paper accepted for publication in          #
# Acta Crystallographica Section E. It conforms to the requirements of       #
# Notes for Authors for Acta Crystallographica Section E, and has been       #
# peer reviewed under the auspices of the IUCr Commission on Journals.       #
#                                                                            #
# Full details of the Crystallographic Information File format               #
# are given in the paper "The Crystallographic Information File (CIF):       #
# a New Standard Archive File for Crystallography" by S. R. Hall, F. H.      #
# Allen and I. D. Brown [Acta Cryst. (1991), A47, 655-685].                  #
#                                                                            #
# The current version of the core CIF dictionary is obtainable from          #
# ftp://ftp.iucr.org/pub/cif_core.dic.                                       #
#                                                                            #
# Software is freely available for graphical display of the structure(s)     #
# in this CIF. For information consult the CIF software page                 #
# http://www.iucr.org/resources/cif/software.                                #
#                                                                            #
# This file may be used for bona fide research purposes within the           #
# scientific community so long as proper attribution is given to the journal # 
# article from which it was obtained.                                        #
#                                                                            #
##############################################################################
data_I
_audit_creation_method     SHELXL-97
_chemical_name_systematic
;\
{2,7-Diethoxy-8-[(naphthalen-1-yl)carbonyl]naphthalen-1-yl}(naphthalen-\
1-yl)methanone
;
_chemical_name_common
;
1,8-Bis(1-naphthoyl)-2,7-diethoxynaphthalene
;
_chemical_formula_moiety     'C36 H28 O4'
_chemical_formula_sum     'C36 H28 O4'
_chemical_formula_weight     524.58
_chemical_melting_point_gt     506.6
_chemical_melting_point_lt     508.4
_symmetry_cell_setting     triclinic
_symmetry_space_group_name_H-M     'P -1'
_symmetry_space_group_name_Hall     '-P 1'
loop_
    _symmetry_equiv_pos_site_id
    _symmetry_equiv_pos_as_xyz
    1 '+X,+Y,+Z'
    2 '-X,-Y,-Z'
_cell_length_a     8.76532(16)
_cell_length_b     11.4266(2)
_cell_length_c     14.1972(3)
_cell_angle_alpha     99.0800(10)
_cell_angle_beta     99.0360(10)
_cell_angle_gamma     104.2770(10)
_cell_volume     1331.94(4)
_cell_formula_units_Z     2
_cell_measurement_reflns_used     20940
_cell_measurement_theta_min     3.22
_cell_measurement_theta_max     68.23
_cell_measurement_temperature     193(2)
_exptl_crystal_description     platelet
_exptl_crystal_colour     colorless
_exptl_crystal_size_max     0.60
_exptl_crystal_size_mid     0.40
_exptl_crystal_size_min     0.20
_exptl_crystal_density_diffrn     1.308
_exptl_crystal_density_meas     ?
_exptl_crystal_density_method     'not measured'
_exptl_crystal_F_000     552
_exptl_absorpt_coefficient_mu     0.671
_exptl_absorpt_correction_type     numerical
_exptl_absorpt_process_details
;
(<i>NUMABS</i>; Higashi, 1999)
;
_exptl_absorpt_correction_T_min     0.689
_exptl_absorpt_correction_T_max     0.877
_diffrn_ambient_temperature     193(2)
_diffrn_radiation_type     CuK\a
_diffrn_radiation_wavelength     1.54187
_diffrn_radiation_source     'rotating anode'
_diffrn_radiation_monochromator     graphite
_diffrn_measurement_device_type     'Rigaku R-AXIS RAPID'
_diffrn_measurement_method     \w
_diffrn_detector_area_resol_mean     10.000
_diffrn_reflns_number     24143
_diffrn_reflns_av_R_equivalents     0.0426
_diffrn_reflns_av_sigmaI/netI     0.0213
_diffrn_reflns_theta_min     3.22
_diffrn_reflns_theta_max     68.23
_diffrn_reflns_theta_full     68.23
_diffrn_measured_fraction_theta_max     0.984
_diffrn_measured_fraction_theta_full     0.984
_diffrn_reflns_limit_h_min     -10
_diffrn_reflns_limit_h_max     10
_diffrn_reflns_limit_k_min     -13
_diffrn_reflns_limit_k_max     13
_diffrn_reflns_limit_l_min     -17
_diffrn_reflns_limit_l_max     17
_refine_special_details
;
Refinement of <i>F</i>^2^ against ALL reflections. The weighted <i>R</i>-factor
<i>wR</i> and goodness of fit <i>S</i> are based on <i>F</i>^2^, conventional
<i>R</i>-factors <i>R</i> are based on <i>F</i>, with <i>F</i> set to zero for
negative <i>F</i>^2^. The threshold expression of <i>F</i>^2^ >
\s(<i>F</i>^2^) is used only for calculating <i>R</i>-factors(gt) <i>etc</i>.
and is not relevant to the choice of reflections for refinement.
<i>R</i>-factors based on <i>F</i>^2^ are statistically about twice as large
as those based on <i>F</i>, and <i>R</i>- factors based on ALL data will be
even larger.
;
_reflns_number_total     4800
_reflns_number_gt     4142
_reflns_threshold_expression     I>2\s(I)
_refine_ls_structure_factor_coef     Fsqd
_refine_ls_matrix_type     full
_refine_ls_R_factor_all     0.0422
_refine_ls_R_factor_gt     0.0370
_refine_ls_wR_factor_gt     0.1012
_refine_ls_wR_factor_ref     0.1059
_refine_ls_goodness_of_fit_ref     1.072
_refine_ls_restrained_S_all     1.072
_refine_ls_number_reflns     4800
_refine_ls_number_parameters     364
_refine_ls_number_restraints     0
_refine_ls_hydrogen_treatment     constr
_refine_ls_weighting_scheme     calc
_refine_ls_weighting_details
         'calc w=1/[\s^2^(Fo^2^)+(0.0580P)^2^+0.2087P] where P=(Fo^2^+2Fc^2^)/3'
_atom_sites_solution_hydrogens     geom
_atom_sites_solution_primary     direct
_atom_sites_solution_secondary     difmap
_refine_ls_shift/su_max     0.001
_refine_ls_shift/su_mean     0.000
_refine_diff_density_max     0.196
_refine_diff_density_min     -0.159
_refine_ls_extinction_method     'SHELXL97 (Sheldrick, 2008)'
_refine_ls_extinction_coef     0.0072(5)
_refine_ls_extinction_expression
                                  'Fc^*^=kFc[1+0.001xFc^2^\l^3^/sin(2\q)]^-1/4^'
loop_
    _atom_type_symbol
    _atom_type_description
    _atom_type_scat_dispersion_real
    _atom_type_scat_dispersion_imag
    _atom_type_scat_source
    'C' 'C' 0.0181 0.0091
                         'International Tables Vol C Tables 4.2.6.8 and 6.1.1.4'
    'H' 'H' 0.0000 0.0000
                         'International Tables Vol C Tables 4.2.6.8 and 6.1.1.4'
    'O' 'O' 0.0492 0.0322
                         'International Tables Vol C Tables 4.2.6.8 and 6.1.1.4'
_computing_data_collection     '<i>PROCESS-AUTO</i> (Rigaku, 1998)'
_computing_cell_refinement     '<i>PROCESS-AUTO</i> (Rigaku, 1998)'
_computing_data_reduction     '<i>PROCESS-AUTO</i> (Rigaku, 1998)'
_computing_structure_solution
                                 '<i>Il Milione</i> (Burla <i>et al.</i>, 2007)'
_computing_structure_refinement     'SHELXL97 (Sheldrick, 2008)'
_computing_molecular_graphics     '<i>ORTEPIII</i> (Burnett & Johnson, 1996)'
_computing_publication_material     '<i>SHELXL97</i> (Sheldrick, 2008)'
loop_
    _atom_site_type_symbol
    _atom_site_label
    _atom_site_fract_x
    _atom_site_fract_y
    _atom_site_fract_z
    _atom_site_U_iso_or_equiv
    _atom_site_adp_type
    _atom_site_calc_flag
    _atom_site_refinement_flags
    _atom_site_occupancy
    _atom_site_symmetry_multiplicity
    _atom_site_disorder_assembly
    _atom_site_disorder_group
    O O1 0.08739(10) 0.64809(8) 0.66867(6) 0.0379(2) Uani d . 1 1 . .
    O O2 0.19599(10) 0.86929(8) 0.83185(6) 0.0388(2) Uani d . 1 1 . .
    O O3 -0.20151(10) 0.67148(9) 0.48478(6) 0.0419(2) Uani d . 1 1 . .
    O O4 -0.01872(10) 0.83966(9) 1.00812(6) 0.0429(2) Uani d . 1 1 . .
    C C1 -0.13726(14) 0.73032(10) 0.65387(9) 0.0312(3) Uani d . 1 1 . .
    C C2 -0.25357(15) 0.70050(11) 0.56859(9) 0.0345(3) Uani d . 1 1 . .
    C C3 -0.41501(15) 0.69700(12) 0.56983(10) 0.0399(3) Uani d . 1 1 . .
    H H3 -0.4924 0.6770 0.5106 0.048 Uiso calc R 1 1 . .
    C C4 -0.45851(15) 0.72264(12) 0.65675(10) 0.0407(3) Uani d . 1 1 . .
    H H4 -0.5671 0.7211 0.6576 0.049 Uiso calc R 1 1 . .
    C C5 -0.34659(14) 0.75145(11) 0.74590(9) 0.0360(3) Uani d . 1 1 . .
    C C6 -0.39763(15) 0.77691(13) 0.83424(10) 0.0429(3) Uani d . 1 1 . .
    H H6 -0.5073 0.7742 0.8325 0.052 Uiso calc R 1 1 . .
    C C7 -0.29423(16) 0.80531(13) 0.92212(10) 0.0430(3) Uani d . 1 1 . .
    H H7 -0.3305 0.8231 0.9810 0.052 Uiso calc R 1 1 . .
    C C8 -0.13216(15) 0.80769(12) 0.92383(9) 0.0364(3) Uani d . 1 1 . .
    C C9 -0.07595(14) 0.78095(11) 0.83942(9) 0.0313(3) Uani d . 1 1 . .
    C C10 -0.18165(14) 0.75431(10) 0.74623(9) 0.0313(3) Uani d . 1 1 . .
    C C11 0.02752(14) 0.72402(10) 0.63903(8) 0.0306(3) Uani d . 1 1 . .
    C C12 0.11099(14) 0.81261(11) 0.58353(9) 0.0327(3) Uani d . 1 1 . .
    C C13 0.11822(17) 0.93448(12) 0.61063(10) 0.0440(3) Uani d . 1 1 . .
    H H13 0.0676 0.9596 0.6617 0.053 Uiso calc R 1 1 . .
    C C14 0.1996(2) 1.02299(13) 0.56390(13) 0.0560(4) Uani d . 1 1 . .
    H H14 0.2063 1.1076 0.5848 0.067 Uiso calc R 1 1 . .
    C C15 0.26881(18) 0.98776(14) 0.48875(12) 0.0530(4) Uani d . 1 1 . .
    H H15 0.3246 1.0484 0.4581 0.064 Uiso calc R 1 1 . .
    C C16 0.25873(15) 0.86244(12) 0.45584(9) 0.0402(3) Uani d . 1 1 . .
    C C17 0.31914(16) 0.82289(15) 0.37281(10) 0.0489(4) Uani d . 1 1 . .
    H H17 0.3743 0.8826 0.3412 0.059 Uiso calc R 1 1 . .
    C C18 0.29954(16) 0.70146(15) 0.33786(10) 0.0481(4) Uani d . 1 1 . .
    H H18 0.3374 0.6766 0.2809 0.058 Uiso calc R 1 1 . .
    C C19 0.22326(15) 0.61257(13) 0.38595(9) 0.0427(3) Uani d . 1 1 . .
    H H19 0.2106 0.5277 0.3615 0.051 Uiso calc R 1 1 . .
    C C20 0.16714(14) 0.64674(11) 0.46737(9) 0.0351(3) Uani d . 1 1 . .
    H H20 0.1180 0.5853 0.4997 0.042 Uiso calc R 1 1 . .
    C C21 0.18097(13) 0.77222(11) 0.50452(8) 0.0325(3) Uani d . 1 1 . .
    C C22 0.10078(14) 0.78898(10) 0.85622(8) 0.0307(3) Uani d . 1 1 . .
    C C23 0.15239(14) 0.69517(11) 0.90702(8) 0.0321(3) Uani d . 1 1 . .
    C C24 0.06855(16) 0.57328(11) 0.87330(9) 0.0385(3) Uani d . 1 1 . .
    H H24 -0.0238 0.5518 0.8222 0.046 Uiso calc R 1 1 . .
    C C25 0.11646(19) 0.47971(13) 0.91269(11) 0.0484(3) Uani d . 1 1 . .
    H H25 0.0583 0.3957 0.8873 0.058 Uiso calc R 1 1 . .
    C C26 0.2463(2) 0.50928(14) 0.98733(11) 0.0515(4) Uani d . 1 1 . .
    H H26 0.2797 0.4455 1.0128 0.062 Uiso calc R 1 1 . .
    C C27 0.33248(16) 0.63426(14) 1.02763(9) 0.0426(3) Uani d . 1 1 . .
    C C28 0.46076(18) 0.66683(18) 1.10997(11) 0.0558(4) Uani d . 1 1 . .
    H H28 0.4948 0.6036 1.1360 0.067 Uiso calc R 1 1 . .
    C C29 0.53555(17) 0.78660(18) 1.15211(10) 0.0583(4) Uani d . 1 1 . .
    H H29 0.6198 0.8066 1.2080 0.070 Uiso calc R 1 1 . .
    C C30 0.48893(16) 0.88165(16) 1.11340(10) 0.0518(4) Uani d . 1 1 . .
    H H30 0.5410 0.9654 1.1437 0.062 Uiso calc R 1 1 . .
    C C31 0.36913(15) 0.85385(13) 1.03242(9) 0.0408(3) Uani d . 1 1 . .
    H H31 0.3408 0.9188 1.0061 0.049 Uiso calc R 1 1 . .
    C C32 0.28633(14) 0.72967(12) 0.98702(8) 0.0351(3) Uani d . 1 1 . .
    C C33 -0.31667(16) 0.62668(13) 0.39438(9) 0.0426(3) Uani d . 1 1 . .
    H H33A -0.3755 0.6882 0.3820 0.051 Uiso calc R 1 1 . .
    H H33B -0.3954 0.5489 0.3965 0.051 Uiso calc R 1 1 . .
    C C34 -0.2252(2) 0.60500(16) 0.31584(10) 0.0560(4) Uani d . 1 1 . .
    H H34A -0.1664 0.5449 0.3294 0.067 Uiso calc R 1 1 . .
    H H34B -0.1490 0.6829 0.3138 0.067 Uiso calc R 1 1 . .
    H H34C -0.3005 0.5730 0.2529 0.067 Uiso calc R 1 1 . .
    C C35 -0.06724(16) 0.86450(12) 1.09918(9) 0.0395(3) Uani d . 1 1 . .
    H H35A -0.1508 0.7922 1.1063 0.047 Uiso calc R 1 1 . .
    H H35B -0.1118 0.9364 1.1028 0.047 Uiso calc R 1 1 . .
    C C36 0.07978(18) 0.89118(14) 1.17804(10) 0.0472(3) Uani d . 1 1 . .
    H H36A 0.1255 0.8209 1.1717 0.057 Uiso calc R 1 1 . .
    H H36B 0.0504 0.9048 1.2419 0.057 Uiso calc R 1 1 . .
    H H36C 0.1595 0.9652 1.1721 0.057 Uiso calc R 1 1 . .
loop_
    _atom_site_aniso_label
    _atom_site_aniso_U_11
    _atom_site_aniso_U_22
    _atom_site_aniso_U_33
    _atom_site_aniso_U_12
    _atom_site_aniso_U_13
    _atom_site_aniso_U_23
    O1 0.0401(5) 0.0440(5) 0.0379(5) 0.0200(4) 0.0118(4) 0.0157(4)
    O2 0.0334(5) 0.0402(5) 0.0419(5) 0.0070(4) 0.0067(4) 0.0117(4)
    O3 0.0345(5) 0.0570(6) 0.0308(5) 0.0128(4) 0.0012(4) 0.0042(4)
    O4 0.0364(5) 0.0645(6) 0.0302(5) 0.0211(4) 0.0071(4) 0.0055(4)
    C1 0.0292(6) 0.0307(6) 0.0343(6) 0.0085(5) 0.0052(5) 0.0093(5)
    C2 0.0336(6) 0.0352(6) 0.0346(6) 0.0094(5) 0.0049(5) 0.0094(5)
    C3 0.0307(6) 0.0474(7) 0.0384(7) 0.0080(5) -0.0011(5) 0.0119(6)
    C4 0.0268(6) 0.0497(8) 0.0474(7) 0.0108(5) 0.0055(5) 0.0169(6)
    C5 0.0287(6) 0.0412(7) 0.0405(7) 0.0112(5) 0.0070(5) 0.0132(5)
    C6 0.0296(6) 0.0597(8) 0.0467(8) 0.0186(6) 0.0125(5) 0.0177(6)
    C7 0.0386(7) 0.0600(8) 0.0387(7) 0.0223(6) 0.0144(5) 0.0144(6)
    C8 0.0337(6) 0.0440(7) 0.0345(6) 0.0150(5) 0.0059(5) 0.0108(5)
    C9 0.0301(6) 0.0331(6) 0.0337(6) 0.0122(5) 0.0073(5) 0.0091(5)
    C10 0.0292(6) 0.0313(6) 0.0353(6) 0.0099(5) 0.0059(5) 0.0104(5)
    C11 0.0311(6) 0.0336(6) 0.0257(5) 0.0091(5) 0.0033(4) 0.0041(5)
    C12 0.0274(6) 0.0352(6) 0.0343(6) 0.0083(5) 0.0016(5) 0.0088(5)
    C13 0.0447(7) 0.0376(7) 0.0500(8) 0.0126(6) 0.0082(6) 0.0093(6)
    C14 0.0584(9) 0.0336(7) 0.0743(11) 0.0085(6) 0.0098(8) 0.0168(7)
    C15 0.0466(8) 0.0470(8) 0.0667(10) 0.0039(6) 0.0119(7) 0.0298(7)
    C16 0.0292(6) 0.0499(8) 0.0415(7) 0.0067(5) 0.0026(5) 0.0206(6)
    C17 0.0341(7) 0.0743(10) 0.0429(8) 0.0104(6) 0.0093(6) 0.0312(7)
    C18 0.0372(7) 0.0768(11) 0.0331(7) 0.0175(7) 0.0084(5) 0.0155(7)
    C19 0.0342(7) 0.0552(8) 0.0363(7) 0.0126(6) 0.0048(5) 0.0044(6)
    C20 0.0283(6) 0.0410(7) 0.0340(6) 0.0067(5) 0.0042(5) 0.0084(5)
    C21 0.0233(5) 0.0415(7) 0.0317(6) 0.0071(5) 0.0006(4) 0.0128(5)
    C22 0.0300(6) 0.0348(6) 0.0265(6) 0.0098(5) 0.0049(5) 0.0034(5)
    C23 0.0303(6) 0.0391(6) 0.0311(6) 0.0136(5) 0.0102(5) 0.0089(5)
    C24 0.0417(7) 0.0396(7) 0.0356(6) 0.0119(5) 0.0100(5) 0.0086(5)
    C25 0.0640(9) 0.0384(7) 0.0488(8) 0.0193(6) 0.0170(7) 0.0132(6)
    C26 0.0662(10) 0.0569(9) 0.0508(8) 0.0367(8) 0.0221(7) 0.0259(7)
    C27 0.0406(7) 0.0661(9) 0.0345(7) 0.0275(6) 0.0158(5) 0.0210(6)
    C28 0.0453(8) 0.0967(13) 0.0415(8) 0.0351(8) 0.0136(6) 0.0318(8)
    C29 0.0339(7) 0.1093(14) 0.0337(7) 0.0193(8) 0.0065(6) 0.0219(8)
    C30 0.0329(7) 0.0773(10) 0.0369(7) 0.0036(7) 0.0087(6) 0.0046(7)
    C31 0.0311(6) 0.0548(8) 0.0358(7) 0.0099(6) 0.0092(5) 0.0079(6)
    C32 0.0309(6) 0.0505(7) 0.0303(6) 0.0171(5) 0.0125(5) 0.0116(5)
    C33 0.0426(7) 0.0432(7) 0.0364(7) 0.0109(6) -0.0042(5) 0.0059(5)
    C34 0.0647(10) 0.0738(10) 0.0340(7) 0.0399(8) -0.0017(6) 0.0034(7)
    C35 0.0448(7) 0.0451(7) 0.0345(7) 0.0209(6) 0.0129(6) 0.0074(5)
    C36 0.0519(8) 0.0569(8) 0.0339(7) 0.0207(7) 0.0083(6) 0.0042(6)
_geom_special_details
;
All e.s.d.'s (except the e.s.d. in the dihedral angle between two l.s. planes)
are estimated using the full covariance matrix. The cell e.s.d.'s are taken
into account individually in the estimation of e.s.d.'s in distances, angles
and torsion angles; correlations between e.s.d.'s in cell parameters are only
used when they are defined by crystal symmetry. An approximate (isotropic)
treatment of cell e.s.d.'s is used for estimating e.s.d.'s involving l.s.
planes.
;
loop_
    _geom_bond_atom_site_label_1
    _geom_bond_atom_site_label_2
    _geom_bond_site_symmetry_2
    _geom_bond_distance
    _geom_bond_publ_flag
    O1 C11 . 1.2148(14) ?
    O2 C22 . 1.2131(14) ?
    O3 C2 . 1.3617(15) ?
    O3 C33 . 1.4350(14) ?
    O4 C8 . 1.3650(15) ?
    O4 C35 . 1.4315(15) ?
    C1 C2 . 1.3901(16) ?
    C1 C10 . 1.4301(17) ?
    C1 C11 . 1.5093(16) ?
    C2 C3 . 1.4088(18) ?
    C3 C4 . 1.3576(19) ?
    C3 H3 . 0.9500 ?
    C4 C5 . 1.4113(17) ?
    C4 H4 . 0.9500 ?
    C5 C6 . 1.4081(18) ?
    C5 C10 . 1.4373(17) ?
    C6 C7 . 1.3621(19) ?
    C6 H6 . 0.9500 ?
    C7 C8 . 1.4104(18) ?
    C7 H7 . 0.9500 ?
    C8 C9 . 1.3843(17) ?
    C9 C10 . 1.4319(16) ?
    C9 C22 . 1.5073(16) ?
    C11 C12 . 1.4994(16) ?
    C12 C13 . 1.3678(18) ?
    C12 C21 . 1.4283(17) ?
    C13 C14 . 1.406(2) ?
    C13 H13 . 0.9500 ?
    C14 C15 . 1.363(2) ?
    C14 H14 . 0.9500 ?
    C15 C16 . 1.411(2) ?
    C15 H15 . 0.9500 ?
    C16 C17 . 1.421(2) ?
    C16 C21 . 1.4251(17) ?
    C17 C18 . 1.356(2) ?
    C17 H17 . 0.9500 ?
    C18 C19 . 1.404(2) ?
    C18 H18 . 0.9500 ?
    C19 C20 . 1.3644(18) ?
    C19 H19 . 0.9500 ?
    C20 C21 . 1.4157(18) ?
    C20 H20 . 0.9500 ?
    C22 C23 . 1.5015(16) ?
    C23 C24 . 1.3723(17) ?
    C23 C32 . 1.4266(16) ?
    C24 C25 . 1.4031(18) ?
    C24 H24 . 0.9500 ?
    C25 C26 . 1.361(2) ?
    C25 H25 . 0.9500 ?
    C26 C27 . 1.418(2) ?
    C26 H26 . 0.9500 ?
    C27 C28 . 1.419(2) ?
    C27 C32 . 1.4239(18) ?
    C28 C29 . 1.355(2) ?
    C28 H28 . 0.9500 ?
    C29 C30 . 1.409(2) ?
    C29 H29 . 0.9500 ?
    C30 C31 . 1.3661(19) ?
    C30 H30 . 0.9500 ?
    C31 C32 . 1.4185(19) ?
    C31 H31 . 0.9500 ?
    C33 C34 . 1.496(2) ?
    C33 H33A . 0.9900 ?
    C33 H33B . 0.9900 ?
    C34 H34A . 0.9800 ?
    C34 H34B . 0.9800 ?
    C34 H34C . 0.9800 ?
    C35 C36 . 1.5008(19) ?
    C35 H35A . 0.9900 ?
    C35 H35B . 0.9900 ?
    C36 H36A . 0.9800 ?
    C36 H36B . 0.9800 ?
    C36 H36C . 0.9800 ?
loop_
    _geom_angle_atom_site_label_1
    _geom_angle_atom_site_label_2
    _geom_angle_atom_site_label_3
    _geom_angle_site_symmetry_1
    _geom_angle_site_symmetry_3
    _geom_angle
    _geom_angle_publ_flag
    C2 O3 C33 . . 119.13(10) ?
    C8 O4 C35 . . 118.97(10) ?
    C2 C1 C10 . . 119.84(11) ?
    C2 C1 C11 . . 114.61(10) ?
    C10 C1 C11 . . 125.36(10) ?
    O3 C2 C1 . . 115.41(11) ?
    O3 C2 C3 . . 122.72(11) ?
    C1 C2 C3 . . 121.84(12) ?
    C4 C3 C2 . . 119.11(11) ?
    C4 C3 H3 . . 120.4 ?
    C2 C3 H3 . . 120.4 ?
    C3 C4 C5 . . 121.73(12) ?
    C3 C4 H4 . . 119.1 ?
    C5 C4 H4 . . 119.1 ?
    C6 C5 C4 . . 119.63(11) ?
    C6 C5 C10 . . 120.35(11) ?
    C4 C5 C10 . . 120.01(12) ?
    C7 C6 C5 . . 121.85(12) ?
    C7 C6 H6 . . 119.1 ?
    C5 C6 H6 . . 119.1 ?
    C6 C7 C8 . . 118.56(12) ?
    C6 C7 H7 . . 120.7 ?
    C8 C7 H7 . . 120.7 ?
    O4 C8 C9 . . 115.18(11) ?
    O4 C8 C7 . . 122.69(11) ?
    C9 C8 C7 . . 122.11(11) ?
    C8 C9 C10 . . 120.16(11) ?
    C8 C9 C22 . . 114.25(10) ?
    C10 C9 C22 . . 125.53(10) ?
    C1 C10 C9 . . 125.67(11) ?
    C1 C10 C5 . . 117.42(11) ?
    C9 C10 C5 . . 116.91(11) ?
    O1 C11 C12 . . 121.76(11) ?
    O1 C11 C1 . . 121.13(10) ?
    C12 C11 C1 . . 117.07(10) ?
    C13 C12 C21 . . 120.45(11) ?
    C13 C12 C11 . . 117.95(11) ?
    C21 C12 C11 . . 121.60(10) ?
    C12 C13 C14 . . 120.83(14) ?
    C12 C13 H13 . . 119.6 ?
    C14 C13 H13 . . 119.6 ?
    C15 C14 C13 . . 120.21(14) ?
    C15 C14 H14 . . 119.9 ?
    C13 C14 H14 . . 119.9 ?
    C14 C15 C16 . . 120.85(12) ?
    C14 C15 H15 . . 119.6 ?
    C16 C15 H15 . . 119.6 ?
    C15 C16 C17 . . 121.61(12) ?
    C15 C16 C21 . . 119.50(13) ?
    C17 C16 C21 . . 118.84(13) ?
    C18 C17 C16 . . 121.22(12) ?
    C18 C17 H17 . . 119.4 ?
    C16 C17 H17 . . 119.4 ?
    C17 C18 C19 . . 119.91(13) ?
    C17 C18 H18 . . 120.0 ?
    C19 C18 H18 . . 120.0 ?
    C20 C19 C18 . . 120.76(13) ?
    C20 C19 H19 . . 119.6 ?
    C18 C19 H19 . . 119.6 ?
    C19 C20 C21 . . 121.07(12) ?
    C19 C20 H20 . . 119.5 ?
    C21 C20 H20 . . 119.5 ?
    C20 C21 C16 . . 118.15(12) ?
    C20 C21 C12 . . 123.61(10) ?
    C16 C21 C12 . . 118.08(11) ?
    O2 C22 C23 . . 122.19(10) ?
    O2 C22 C9 . . 121.24(10) ?
    C23 C22 C9 . . 116.54(10) ?
    C24 C23 C32 . . 120.11(11) ?
    C24 C23 C22 . . 118.12(11) ?
    C32 C23 C22 . . 121.76(11) ?
    C23 C24 C25 . . 121.34(13) ?
    C23 C24 H24 . . 119.3 ?
    C25 C24 H24 . . 119.3 ?
    C26 C25 C24 . . 119.97(13) ?
    C26 C25 H25 . . 120.0 ?
    C24 C25 H25 . . 120.0 ?
    C25 C26 C27 . . 120.78(12) ?
    C25 C26 H26 . . 119.6 ?
    C27 C26 H26 . . 119.6 ?
    C26 C27 C28 . . 121.37(13) ?
    C26 C27 C32 . . 119.59(12) ?
    C28 C27 C32 . . 119.00(14) ?
    C29 C28 C27 . . 121.08(14) ?
    C29 C28 H28 . . 119.5 ?
    C27 C28 H28 . . 119.5 ?
    C28 C29 C30 . . 120.29(13) ?
    C28 C29 H29 . . 119.9 ?
    C30 C29 H29 . . 119.9 ?
    C31 C30 C29 . . 120.27(15) ?
    C31 C30 H30 . . 119.9 ?
    C29 C30 H30 . . 119.9 ?
    C30 C31 C32 . . 121.15(14) ?
    C30 C31 H31 . . 119.4 ?
    C32 C31 H31 . . 119.4 ?
    C31 C32 C27 . . 118.16(12) ?
    C31 C32 C23 . . 123.58(11) ?
    C27 C32 C23 . . 118.12(12) ?
    O3 C33 C34 . . 107.15(11) ?
    O3 C33 H33A . . 110.3 ?
    C34 C33 H33A . . 110.3 ?
    O3 C33 H33B . . 110.3 ?
    C34 C33 H33B . . 110.3 ?
    H33A C33 H33B . . 108.5 ?
    C33 C34 H34A . . 109.5 ?
    C33 C34 H34B . . 109.5 ?
    H34A C34 H34B . . 109.5 ?
    C33 C34 H34C . . 109.5 ?
    H34A C34 H34C . . 109.5 ?
    H34B C34 H34C . . 109.5 ?
    O4 C35 C36 . . 107.01(11) ?
    O4 C35 H35A . . 110.3 ?
    C36 C35 H35A . . 110.3 ?
    O4 C35 H35B . . 110.3 ?
    C36 C35 H35B . . 110.3 ?
    H35A C35 H35B . . 108.6 ?
    C35 C36 H36A . . 109.5 ?
    C35 C36 H36B . . 109.5 ?
    H36A C36 H36B . . 109.5 ?
    C35 C36 H36C . . 109.5 ?
    H36A C36 H36C . . 109.5 ?
    H36B C36 H36C . . 109.5 ?
loop_
    _geom_torsion_atom_site_label_1
    _geom_torsion_atom_site_label_2
    _geom_torsion_atom_site_label_3
    _geom_torsion_atom_site_label_4
    _geom_torsion_site_symmetry_1
    _geom_torsion_site_symmetry_2
    _geom_torsion_site_symmetry_3
    _geom_torsion_site_symmetry_4
    _geom_torsion
    _geom_torsion_publ_flag
    C33 O3 C2 C1 . . . . 173.31(10) ?
    C33 O3 C2 C3 . . . . -4.73(17) ?
    C10 C1 C2 O3 . . . . -175.91(10) ?
    C11 C1 C2 O3 . . . . -0.66(15) ?
    C10 C1 C2 C3 . . . . 2.16(18) ?
    C11 C1 C2 C3 . . . . 177.41(11) ?
    O3 C2 C3 C4 . . . . 177.47(11) ?
    C1 C2 C3 C4 . . . . -0.46(19) ?
    C2 C3 C4 C5 . . . . -0.7(2) ?
    C3 C4 C5 C6 . . . . -179.75(12) ?
    C3 C4 C5 C10 . . . . 0.06(19) ?
    C4 C5 C6 C7 . . . . -179.93(12) ?
    C10 C5 C6 C7 . . . . 0.3(2) ?
    C5 C6 C7 C8 . . . . -0.7(2) ?
    C35 O4 C8 C9 . . . . -177.76(10) ?
    C35 O4 C8 C7 . . . . 3.98(18) ?
    C6 C7 C8 O4 . . . . 177.47(12) ?
    C6 C7 C8 C9 . . . . -0.7(2) ?
    O4 C8 C9 C10 . . . . -175.82(10) ?
    C7 C8 C9 C10 . . . . 2.45(19) ?
    O4 C8 C9 C22 . . . . 1.45(16) ?
    C7 C8 C9 C22 . . . . 179.73(11) ?
    C2 C1 C10 C9 . . . . 177.29(11) ?
    C11 C1 C10 C9 . . . . 2.59(18) ?
    C2 C1 C10 C5 . . . . -2.66(17) ?
    C11 C1 C10 C5 . . . . -177.36(10) ?
    C8 C9 C10 C1 . . . . 177.30(11) ?
    C22 C9 C10 C1 . . . . 0.36(19) ?
    C8 C9 C10 C5 . . . . -2.76(17) ?
    C22 C9 C10 C5 . . . . -179.70(10) ?
    C6 C5 C10 C1 . . . . -178.61(11) ?
    C4 C5 C10 C1 . . . . 1.59(17) ?
    C6 C5 C10 C9 . . . . 1.45(17) ?
    C4 C5 C10 C9 . . . . -178.35(11) ?
    C2 C1 C11 O1 . . . . -114.04(12) ?
    C10 C1 C11 O1 . . . . 60.90(16) ?
    C2 C1 C11 C12 . . . . 64.06(14) ?
    C10 C1 C11 C12 . . . . -121.00(12) ?
    O1 C11 C12 C13 . . . . -132.64(13) ?
    C1 C11 C12 C13 . . . . 49.27(15) ?
    O1 C11 C12 C21 . . . . 47.51(16) ?
    C1 C11 C12 C21 . . . . -130.58(11) ?
    C21 C12 C13 C14 . . . . -2.40(19) ?
    C11 C12 C13 C14 . . . . 177.75(12) ?
    C12 C13 C14 C15 . . . . 1.9(2) ?
    C13 C14 C15 C16 . . . . 0.7(2) ?
    C14 C15 C16 C17 . . . . 175.00(14) ?
    C14 C15 C16 C21 . . . . -2.7(2) ?
    C15 C16 C17 C18 . . . . -175.60(13) ?
    C21 C16 C17 C18 . . . . 2.06(19) ?
    C16 C17 C18 C19 . . . . -2.2(2) ?
    C17 C18 C19 C20 . . . . 0.5(2) ?
    C18 C19 C20 C21 . . . . 1.36(18) ?
    C19 C20 C21 C16 . . . . -1.48(17) ?
    C19 C20 C21 C12 . . . . 173.70(11) ?
    C15 C16 C21 C20 . . . . 177.51(11) ?
    C17 C16 C21 C20 . . . . -0.20(17) ?
    C15 C16 C21 C12 . . . . 2.06(17) ?
    C17 C16 C21 C12 . . . . -175.65(10) ?
    C13 C12 C21 C20 . . . . -174.76(12) ?
    C11 C12 C21 C20 . . . . 5.09(17) ?
    C13 C12 C21 C16 . . . . 0.42(16) ?
    C11 C12 C21 C16 . . . . -179.73(10) ?
    C8 C9 C22 O2 . . . . -111.50(13) ?
    C10 C9 C22 O2 . . . . 65.60(17) ?
    C8 C9 C22 C23 . . . . 66.74(14) ?
    C10 C9 C22 C23 . . . . -116.16(12) ?
    O2 C22 C23 C24 . . . . -132.46(12) ?
    C9 C22 C23 C24 . . . . 49.32(15) ?
    O2 C22 C23 C32 . . . . 46.38(17) ?
    C9 C22 C23 C32 . . . . -131.84(11) ?
    C32 C23 C24 C25 . . . . -3.29(18) ?
    C22 C23 C24 C25 . . . . 175.57(12) ?
    C23 C24 C25 C26 . . . . 1.5(2) ?
    C24 C25 C26 C27 . . . . 1.4(2) ?
    C25 C26 C27 C28 . . . . 175.37(13) ?
    C25 C26 C27 C32 . . . . -2.4(2) ?
    C26 C27 C28 C29 . . . . -175.54(13) ?
    C32 C27 C28 C29 . . . . 2.3(2) ?
    C27 C28 C29 C30 . . . . -1.3(2) ?
    C28 C29 C30 C31 . . . . -0.7(2) ?
    C29 C30 C31 C32 . . . . 1.7(2) ?
    C30 C31 C32 C27 . . . . -0.59(18) ?
    C30 C31 C32 C23 . . . . 175.03(11) ?
    C26 C27 C32 C31 . . . . 176.52(12) ?
    C28 C27 C32 C31 . . . . -1.34(17) ?
    C26 C27 C32 C23 . . . . 0.66(18) ?
    C28 C27 C32 C23 . . . . -177.21(11) ?
    C24 C23 C32 C31 . . . . -173.48(12) ?
    C22 C23 C32 C31 . . . . 7.71(17) ?
    C24 C23 C32 C27 . . . . 2.15(17) ?
    C22 C23 C32 C27 . . . . -176.67(11) ?
    C2 O3 C33 C34 . . . . 179.03(11) ?
    C8 O4 C35 C36 . . . . 177.51(11) ?
loop_
    _geom_hbond_atom_site_label_D
    _geom_hbond_atom_site_label_H
    _geom_hbond_atom_site_label_A
    _geom_hbond_site_symmetry_A
    _geom_hbond_distance_DH
    _geom_hbond_distance_HA
    _geom_hbond_distance_DA
    _geom_hbond_angle_DHA
    C3 H3 <i>Cg</i>4 1_655 0.95 2.77 3.5662(15) 142
    C7 H7 <i>Cg</i>6 1_655 0.95 2.76 3.5662(16) 143
    C30 H30 O2 2_677 0.95 2.53 3.3289(19) 142
    C34 H34A O1 2_566 0.98 2.47 3.423(2) 163
    C35 H35B O2 2_577 0.99 2.59 3.5476(17) 163
data_global
_journal_date_recd_electronic     2013-02-14
_journal_date_accepted     2013-02-27
_journal_name_full     'Acta Crystallographica, Section E'
_journal_year     2013
_journal_volume     69
_journal_issue      4
_journal_page_first     o495
_journal_page_last     o496
_journal_paper_category     QO
_journal_paper_doi     10.1107/S1600536813005710
_journal_coeditor_code     PK2467
_publ_contact_author_name     'Akiko Okamoto'
_publ_contact_author_address
;
Department of Organic and Polymer Materials Chemistry
Tokyo University of Agriculture & Technology
Koganei
Tokyo 184-8588
Japan
;
_publ_contact_author_email     'aokamoto@cc.tuat.ac.jp'
_publ_contact_author_fax     '+81-42-388-7291'
_publ_contact_author_phone     '+81-42-388-7601'
_publ_section_title
;\
{2,7-Diethoxy-8-[(naphthalen-1-yl)carbonyl]naphthalen-1-yl}(naphthalen-1-yl)\
methanone
;
loop_
    _publ_author_name
    _publ_author_footnote
    _publ_author_address
    'Tsumuki, Takehiro' .
;
Department of Organic and Polymer Materials Chemistry
Tokyo University of Agriculture & Technology
Koganei
Tokyo 184-8588
Japan
;
    'Takeuchi, Ryo' .
;
Department of Organic and Polymer Materials Chemistry
Tokyo University of Agriculture & Technology
Koganei
Tokyo 184-8588
Japan
;
    'Kawano, Hiroyuki' .
;
Division of Liberal Arts
Kogakuin University
Hachioji
Tokyo 192-0015
Japan
;
    'Yonezawa, Noriyuki' .
;
Department of Organic and Polymer Materials Chemistry
Tokyo University of Agriculture & Technology
Koganei
Tokyo 184-8588
Japan
;
    'Okamoto, Akiko' .
;
Department of Organic and Polymer Materials Chemistry
Tokyo University of Agriculture & Technology
Koganei
Tokyo 184-8588
Japan
;
