# Supplementary material for: {2,7-Dieth­oxy-8-[(naphthalen-1-yl)carbon­yl]naph­thalen-1-yl}(naphthalen-1-yl)methanone
Source: Acta Crystallogr Sect E Struct Rep Online. 2013 Mar 6;69(Pt 4):o495–6. doi: 10.1107/S1600536813005710 (PMC3629527; doi:10.1107/S1600536813005710)
Supplement: Supplementary file 2 [file e-69-0o495-Isup2.hkl]

#
# h,k,l, Fc-squared, Fo-squared, sigma(Fo-squared) and status flag
#
data_I
_shelx_title ' YonezawaLab_110722_2_'
_shelx_refln_list_code          4
_shelx_F_calc_maximum      188.48
_exptl_crystal_F_000       552.00
_reflns_d_resolution_high  0.8301
 
loop_
 _symmetry_equiv_pos_as_xyz
 'x, y, z'
 '-x, -y, -z'
 
_cell_length_a     8.7653
_cell_length_b    11.4266
_cell_length_c    14.1972
_cell_angle_alpha  99.080
_cell_angle_beta   99.036
_cell_angle_gamma 104.277
 
_shelx_F_squared_multiplier     1.000
 
loop_
 _refln_index_h
 _refln_index_k
 _refln_index_l
 _refln_F_squared_calc
 _refln_F_squared_meas
 _refln_F_squared_sigma
 _refln_observed_status
   1   0   0     3791.83     3849.30     36.80 o
   2   0   0     2484.52     2479.00     25.80 o
   3   0   0     1011.52     1019.63      9.06 o
   4   0   0       33.43       40.21      0.94 o
   5   0   0      280.26      307.03      5.26 o
   6   0   0        2.14        1.71      0.31 o
   7   0   0       16.43       16.80      0.81 o
   8   0   0       28.48       28.24      1.28 o
   9   0   0        0.93        1.00      0.77 o
  10   0   0       15.80       16.39      1.29 o
 -10   1   0       38.93       44.66      2.74 o
  -9   1   0        0.00        0.55      0.88 o
  -8   1   0       50.01       45.64      1.54 o
  -7   1   0        0.45        0.41      0.36 o
  -6   1   0       99.35      119.09      1.87 o
  -5   1   0       38.56       33.15      0.55 o
  -4   1   0      586.60      628.94      7.42 o
  -3   1   0       80.04       91.78      0.93 o
  -2   1   0      136.10      141.37      1.58 o
  -1   1   0       35.88       41.32      0.43 o
   0   1   0        7.69       18.96      0.27 o
   1   1   0      352.34      345.96      2.85 o
   2   1   0     1901.08     1780.43     18.20 o
   3   1   0        7.74       12.46      0.36 o
   4   1   0      338.85      346.76      2.60 o
   5   1   0       81.39       82.72      0.78 o
   6   1   0        6.89        7.23      0.77 o
   7   1   0        0.18        0.38      0.52 o
   8   1   0        6.51        6.05      0.73 o
   9   1   0       29.76       29.68      1.28 o
 -10   2   0        9.01        9.88      1.47 o
  -9   2   0       11.31        8.85      5.70 o
  -8   2   0      168.08      173.93      5.80 o
  -7   2   0        0.01        0.14      0.34 o
  -6   2   0      281.64      282.08      4.26 o
  -5   2   0       92.70       86.36      0.95 o
  -4   2   0     1283.02     1402.63     12.98 o
  -3   2   0      836.05      871.76      8.27 o
  -2   2   0        0.19        0.49      0.17 o
  -1   2   0      149.46      158.39      1.64 o
   0   2   0    18077.34    19835.92    636.74 o
   1   2   0     1247.91     1132.49      9.68 o
   2   2   0      382.29      375.38      4.87 o
   3   2   0      275.48      291.49      2.31 o
   4   2   0        4.99        3.67      0.21 o
   5   2   0       11.84       11.10      0.52 o
   6   2   0       72.13       71.38      1.80 o
   7   2   0      222.49      235.97      4.15 o
   8   2   0        0.60        2.10      0.62 o
   9   2   0        0.00        0.08      0.25 o
 -10   3   0        0.47        0.46      2.79 o
  -9   3   0        7.97        6.83      2.48 o
  -8   3   0        0.27        0.26      0.55 o
  -7   3   0       60.03       62.78      1.69 o
  -6   3   0        1.54        0.97      0.29 o
  -5   3   0       22.74       37.31      0.55 o
  -4   3   0      474.85      454.73      7.68 o
  -3   3   0     2374.10     2329.43     24.15 o
  -2   3   0     1018.24      957.17      9.92 o
  -1   3   0     4635.67     4362.65     64.48 o
   0   3   0       12.96       12.16      0.38 o
   1   3   0      180.30      207.85      2.32 o
   2   3   0      422.69      443.74      4.40 o
   3   3   0       64.66       77.54      1.10 o
   4   3   0       14.31       11.88      0.46 o
   5   3   0       74.54       70.29      1.72 o
   6   3   0        9.46        8.61      1.31 o
   7   3   0        1.27        2.56      0.70 o
   8   3   0      149.71      158.36      3.02 o
   9   3   0        6.11        5.70      1.00 o
 -10   4   0        0.05        0.38      1.66 o
  -9   4   0       80.14       80.22      2.56 o
  -8   4   0       39.05       32.58      1.35 o
  -7   4   0      133.56      140.28      3.03 o
  -6   4   0      133.45      129.06      2.22 o
  -5   4   0        1.80        1.24      0.25 o
  -4   4   0      839.48      940.71     11.41 o
  -3   4   0      848.80      848.03      9.02 o
  -2   4   0      119.97      123.48      1.20 o
  -1   4   0      212.91      205.10      2.56 o
   0   4   0       22.61       20.04      0.41 o
   1   4   0       20.61       18.13      0.58 o
   2   4   0        0.18        0.25      0.22 o
   3   4   0       38.56       36.07      0.58 o
   4   4   0       57.18       51.78      0.73 o
   5   4   0        2.72        4.17      0.74 o
   6   4   0       74.55       77.84      1.93 o
   7   4   0      249.12      257.27      4.48 o
   8   4   0       59.56       59.57      1.53 o
 -10   5   0        0.02        0.30      0.68 o
  -9   5   0       54.25       60.64      1.90 o
  -8   5   0      224.62      222.64      4.10 o
  -7   5   0       31.42       28.61      1.12 o
  -6   5   0       10.76       11.83      0.78 o
  -5   5   0      450.34      493.32      7.34 o
  -4   5   0      700.38      696.62     13.03 o
  -3   5   0      620.88      634.60      6.16 o
  -2   5   0      150.71      138.18      1.60 o
  -1   5   0     1405.66     1418.04     18.34 o
   0   5   0        0.61        1.51      0.27 o
   1   5   0      303.38      297.37      4.26 o
   2   5   0        0.05        1.15      0.23 o
   3   5   0        0.00        0.25      0.23 o
   4   5   0       19.21       18.65      0.77 o
   5   5   0       15.27       15.72      0.98 o
   6   5   0        0.17        0.06      0.54 o
   7   5   0       15.28       13.73      0.87 o
   8   5   0       10.76       13.51      0.91 o
 -10   6   0       13.40       11.11      1.11 o
  -9   6   0        8.26        9.37      1.09 o
  -8   6   0      113.32      111.02      2.49 o
  -7   6   0      174.95      171.87      4.13 o
  -6   6   0       24.32       21.17      0.93 o
  -5   6   0       10.78       11.99      0.45 o
  -4   6   0       58.66       66.01      1.17 o
  -3   6   0      221.14      238.27      3.35 o
  -2   6   0      748.26      782.00     12.08 o
  -1   6   0      148.42      127.73      2.48 o
   0   6   0      375.00      375.06      5.28 o
   1   6   0       16.98       19.59      0.47 o
   2   6   0        1.86        1.30      0.27 o
   3   6   0       96.89       94.88      1.91 o
   4   6   0        0.49        1.19      0.45 o
   5   6   0        1.19        2.79      0.70 o
   6   6   0       26.04       24.19      2.63 o
   7   6   0        7.16        7.78      1.13 o
 -10   7   0       19.31       20.90      3.74 o
  -9   7   0      105.12      120.65      2.96 o
  -8   7   0       40.99       37.60      1.64 o
  -7   7   0       35.97       32.88      1.35 o
  -6   7   0      110.13      108.55      2.05 o
  -5   7   0      531.31      530.10     15.50 o
  -4   7   0      332.04      337.53      5.58 o
  -3   7   0       33.81       32.69      0.57 o
  -2   7   0       30.55       31.25      0.66 o
  -1   7   0        2.64        6.84      0.40 o
   0   7   0        7.52        6.47      0.39 o
   1   7   0       53.62       44.25      0.94 o
   2   7   0       23.12       19.03      0.82 o
   3   7   0      172.62      168.61      2.73 o
   4   7   0      402.57      399.54      6.75 o
   5   7   0        0.63        0.43      0.75 o
   6   7   0       40.35       42.84      1.95 o
   7   7   0        7.49        8.19      0.85 o
  -9   8   0        0.09        0.30      1.03 o
  -8   8   0      119.29      113.32      4.66 o
  -7   8   0      145.75      133.96      3.89 o
  -6   8   0        2.14        3.20      0.58 o
  -5   8   0      123.35      123.56      3.74 o
  -4   8   0       13.00       13.50      0.73 o
  -3   8   0       51.58       51.32      1.02 o
  -2   8   0        1.19        1.16      0.48 o
  -1   8   0       11.67       10.20      0.80 o
   0   8   0      108.38      114.87      2.08 o
   1   8   0        1.06        0.78      0.65 o
   2   8   0      263.78      237.22      3.86 o
   3   8   0       17.86       17.75      0.80 o
   4   8   0      121.98      118.26      2.54 o
   5   8   0       31.15       34.19      1.47 o
   6   8   0       41.34       44.23      1.68 o
  -9   9   0       83.93       83.57      3.88 o
  -8   9   0      160.82      159.10     10.23 o
  -7   9   0       54.92       52.87      1.87 o
  -6   9   0       42.57       39.62      1.64 o
  -5   9   0       54.38       54.95      1.77 o
  -4   9   0        0.01        0.29      0.88 o
  -3   9   0        1.61        0.91      0.43 o
  -2   9   0      182.55      162.80      2.92 o
  -1   9   0       11.99       11.70      0.90 o
   0   9   0        0.00        0.37      0.77 o
   1   9   0       19.15       14.51      1.12 o
   2   9   0       29.98       25.49      1.16 o
   3   9   0      222.71      210.95      4.84 o
   4   9   0       37.77       38.81      1.35 o
   5   9   0       43.69       39.36      5.47 o
  -8  10   0       23.05       22.56      1.97 o
  -7  10   0       13.11       14.43      1.65 o
  -6  10   0        8.12       12.67      2.82 o
  -5  10   0       10.47       11.32      1.53 o
  -4  10   0       60.77       51.78      2.81 o
  -3  10   0       26.29       26.99      1.63 o
  -2  10   0       46.31       52.58      1.80 o
  -1  10   0        3.99        2.83      0.71 o
   0  10   0        5.25        4.11      0.82 o
   1  10   0        1.05        1.22      0.66 o
   2  10   0        0.27        0.04      0.40 o
   3  10   0        1.83        2.29      0.78 o
   4  10   0        0.19        0.29      0.50 o
  -8  11   0        0.28        1.34      9.82 o
  -7  11   0       26.06       24.54      1.67 o
  -6  11   0        1.57        1.27      1.07 o
  -5  11   0       60.71       69.16      5.59 o
  -4  11   0        0.86        0.61      1.49 o
  -3  11   0      142.65      133.83      8.85 o
  -2  11   0        6.62        5.19      0.75 o
  -1  11   0        4.14        2.57      0.68 o
   0  11   0        2.99        3.61      0.83 o
   1  11   0        0.97        1.04      0.55 o
   2  11   0        4.50        5.43      0.62 o
   3  11   0        0.06        0.25      0.53 o
  -7  12   0        1.36        0.85      0.77 o
  -6  12   0        0.01        0.05      0.83 o
  -5  12   0       11.17       13.38      3.47 o
  -4  12   0       85.49       81.47      3.41 o
  -3  12   0       48.79       71.91     14.17 o
  -2  12   0        1.28        1.27      0.45 o
  -1  12   0        0.06        0.16      0.44 o
   0  12   0       32.23       32.82      1.15 o
   1  12   0        0.00       -0.01      0.34 o
   2  12   0        0.07        0.06      0.44 o
  -5  13   0        0.01        0.12      0.96 o
  -4  13   0        8.20        7.72      4.60 o
  -3  13   0        1.85        1.59      1.28 o
  -2  13   0        7.35        8.66      2.89 o
  -1  13   0        2.85        1.71      0.81 o
   0  13   0        3.60        1.33      1.20 o
   0 -13   1       31.69       40.14      3.30 o
   1 -13   1        2.85        1.26      0.63 o
   2 -13   1        0.24       -0.34      0.34 o
   3 -13   1        3.76        1.98      1.48 o
   4 -13   1       17.94       20.18      3.49 o
   5 -13   1       13.96       12.37      1.42 o
  -2 -12   1       17.70       22.26      1.17 o
  -1 -12   1        8.85       15.10      1.39 o
   0 -12   1        2.24        1.47      0.55 o
   1 -12   1        4.06        5.59      0.73 o
   2 -12   1        0.39        0.08      0.42 o
   3 -12   1       13.30       11.57      1.54 o
   4 -12   1       58.36       56.14      2.97 o
   5 -12   1        5.93        3.86      1.45 o
   6 -12   1       27.01       24.88      1.94 o
   7 -12   1       13.09       12.26      1.33 o
  -3 -11   1        0.12        0.55      0.60 o
  -2 -11   1        1.10        0.44      0.65 o
  -1 -11   1        1.50        2.14      0.61 o
   0 -11   1      131.22      123.68      2.85 o
   1 -11   1      118.00      121.73      2.71 o
   2 -11   1       98.89       96.24      3.39 o
   3 -11   1       21.29       15.73      2.49 o
   4 -11   1      146.89      134.31     10.40 o
   5 -11   1       28.31       26.95      2.24 o
   6 -11   1        5.15        3.77      1.31 o
   7 -11   1       26.78       25.96      1.81 o
   8 -11   1        0.93        1.10      0.58 o
  -4 -10   1       20.39       20.20      1.09 o
  -3 -10   1        0.16        0.44      0.65 o
  -2 -10   1       12.63       12.32      1.23 o
  -1 -10   1       48.40       46.72      1.62 o
   0 -10   1        3.44        3.23      0.79 o
   1 -10   1       25.21       22.44      1.07 o
   2 -10   1      351.97      341.92      6.48 o
   3 -10   1      237.44      224.64      5.72 o
   4 -10   1      129.57      121.22      4.59 o
   5 -10   1       67.84       69.27      3.12 o
   6 -10   1        2.93        3.49      0.96 o
   7 -10   1        0.26        0.39      0.69 o
   8 -10   1        1.48        1.71      0.91 o
  -5  -9   1       34.78       34.55      1.98 o
  -4  -9   1        8.28        7.15      0.66 o
  -3  -9   1        0.76        1.10      0.79 o
  -2  -9   1        0.20        0.49      0.49 o
  -1  -9   1       18.02       17.82      1.29 o
   0  -9   1        1.10        1.16      0.64 o
   1  -9   1       17.03       15.44      1.19 o
   2  -9   1      244.15      236.07      4.90 o
   3  -9   1        0.03        0.56      0.63 o
   4  -9   1       90.88       82.97      5.94 o
   5  -9   1       20.98       18.83      1.27 o
   6  -9   1        0.47        0.67      0.51 o
   7  -9   1       81.49       83.98      1.98 o
   8  -9   1        6.35        7.02      0.73 o
   9  -9   1       27.90       34.05      2.73 o
  -6  -8   1        0.02       -0.08      0.49 o
  -5  -8   1       45.38       47.04      1.68 o
  -4  -8   1       45.37       45.68      1.54 o
  -3  -8   1       56.38       55.52      1.55 o
  -2  -8   1      242.96      242.93      5.26 o
  -1  -8   1        3.45        2.66      0.86 o
   0  -8   1        0.39        0.33      0.39 o
   1  -8   1      342.93      315.38     11.93 o
   2  -8   1        9.51        8.34      0.91 o
   3  -8   1      304.98      289.54      8.76 o
   4  -8   1      173.02      164.24      2.41 o
   5  -8   1      297.95      294.31      4.40 o
   6  -8   1       42.71       40.68      2.66 o
   7  -8   1       23.66       23.10      1.41 o
   8  -8   1        1.42        0.95      0.49 o
   9  -8   1        6.66        3.78      0.80 o
  -7  -7   1       50.05       53.69      1.82 o
  -6  -7   1        1.75        2.22      0.55 o
  -5  -7   1        3.57        4.08      0.64 o
  -4  -7   1      197.08      186.94      3.08 o
  -3  -7   1       27.17       29.09      0.97 o
  -2  -7   1       32.09       28.49      0.78 o
  -1  -7   1      228.81      226.65      3.32 o
   0  -7   1       66.43       66.19      1.54 o
   1  -7   1      470.88      456.70      6.29 o
   2  -7   1      121.43      122.60      5.11 o
   3  -7   1        2.29        3.82      0.38 o
   4  -7   1      187.61      191.11      3.29 o
   5  -7   1       25.58       24.81      0.82 o
   6  -7   1        2.38        1.92      0.63 o
   7  -7   1        1.66        1.94      0.62 o
   8  -7   1       26.09       26.57      1.36 o
   9  -7   1       35.75       39.21      1.81 o
  -7  -6   1        0.99        0.87      0.46 o
  -6  -6   1        0.01        0.69      0.51 o
  -5  -6   1        9.17        8.34      0.84 o
  -4  -6   1        5.78        5.78      0.60 o
  -3  -6   1       20.59       20.48      0.57 o
  -2  -6   1        6.99       10.02      0.34 o
  -1  -6   1      263.73      283.75      3.00 o
   0  -6   1        0.04        0.17      0.18 o
   1  -6   1     2621.50     2618.79     34.31 o
   2  -6   1     2382.28     2432.25     29.38 o
   3  -6   1      794.04      790.03      9.60 o
   4  -6   1     1590.27     1682.80     20.19 o
   5  -6   1      456.81      457.69      7.16 o
   6  -6   1       24.27       18.98      0.73 o
   7  -6   1       13.97       15.55      0.88 o
   8  -6   1       96.39       99.35      2.80 o
   9  -6   1        1.29        1.18      0.74 o
  10  -6   1       49.29       50.87     25.25 o
  -8  -5   1       46.84       48.92      1.65 o
  -7  -5   1        2.29        3.53      0.66 o
  -6  -5   1        1.91        3.05      0.70 o
  -5  -5   1        0.56        1.02      0.68 o
  -4  -5   1        4.29        6.19      0.58 o
  -3  -5   1       88.68       88.69      1.63 o
  -2  -5   1     1150.44     1220.11     13.55 o
  -1  -5   1      100.44       75.28      0.93 o
   0  -5   1     1333.86     1265.68     14.27 o
   1  -5   1       37.75       35.08      0.41 o
   2  -5   1       50.03       53.88      0.88 o
   3  -5   1      833.23      948.68      8.69 o
   4  -5   1      353.44      371.24      6.94 o
   5  -5   1        0.12        0.54      0.27 o
   6  -5   1        3.85        3.82      0.63 o
   7  -5   1       61.66       53.59      2.01 o
   8  -5   1      205.65      215.69      4.35 o
   9  -5   1        0.12        0.45      0.62 o
  10  -5   1       25.49       24.63      2.63 o
  -8  -4   1       12.11       12.30      0.78 o
  -7  -4   1      132.42      130.49      2.66 o
  -6  -4   1       44.50       49.10      1.54 o
  -5  -4   1       49.19       49.54      1.75 o
  -4  -4   1      119.70      116.63      1.84 o
  -3  -4   1       73.34       80.84      1.24 o
  -2  -4   1      177.25      165.88      2.14 o
  -1  -4   1     4072.84     3965.63     61.17 o
   0  -4   1       44.96       40.33      0.67 o
   1  -4   1     6385.82     6138.34     74.13 o
   2  -4   1     1436.06     1385.45     13.84 o
   3  -4   1      145.01      170.98      1.72 o
   4  -4   1      278.67      285.30      3.37 o
   5  -4   1        5.51        3.92      0.34 o
   6  -4   1      108.13      107.16      3.02 o
   7  -4   1        2.25        0.95      0.37 o
   8  -4   1       24.98       25.59      1.30 o
   9  -4   1       85.68       92.73      3.03 o
  10  -4   1       13.78       11.57      7.07 o
  -9  -3   1        1.93        1.85      0.66 o
  -8  -3   1       49.32       49.62      2.10 o
  -7  -3   1      200.31      198.33      3.62 o
  -6  -3   1       77.23       80.61      1.96 o
  -5  -3   1       94.89      104.29      2.22 o
  -4  -3   1      176.25      176.73      2.88 o
  -3  -3   1       84.99       98.41      0.95 o
  -2  -3   1       23.90       23.99      0.45 o
  -1  -3   1      940.39      847.00     10.02 o
   0  -3   1    35523.95    41265.36   1197.11 o
   1  -3   1     1204.78     1048.81     11.55 o
   2  -3   1      878.12      837.69      8.57 o
   3  -3   1      163.23      165.24      1.39 o
   4  -3   1       84.50       89.08      1.10 o
   5  -3   1      133.91      132.73      1.33 o
   6  -3   1        0.18        0.59      0.29 o
   7  -3   1       51.92       50.22      1.64 o
   8  -3   1        5.92        7.39      2.92 o
   9  -3   1       12.44        9.02      2.52 o
  -9  -2   1       45.10       52.02      1.69 o
  -8  -2   1       40.19       36.41      1.27 o
  -7  -2   1       18.81       19.08      1.00 o
  -6  -2   1      241.45      237.47      4.06 o
  -5  -2   1      200.89      199.24      2.26 o
  -4  -2   1       69.02       78.01      0.92 o
  -3  -2   1      559.18      640.90      5.20 o
  -2  -2   1      512.96      542.19      4.12 o
  -1  -2   1     9043.93     9063.56    158.07 o
   0  -2   1       56.57       53.16      0.82 o
   1  -2   1     9533.72     9652.96    125.16 o
   2  -2   1     4531.55     4254.47     51.66 o
   3  -2   1      258.02      255.35      1.77 o
   4  -2   1      233.58      250.87      2.27 o
   5  -2   1      486.76      500.00      5.35 o
   6  -2   1       69.09       74.81      2.29 o
   7  -2   1       16.25       14.93      0.92 o
   8  -2   1        0.28       -0.27      0.52 o
   9  -2   1       44.56       46.29      2.57 o
  10  -2   1       40.65       37.77      2.44 o
  -9  -1   1        2.48        1.35      0.84 o
  -8  -1   1       34.52       35.77      1.60 o
  -7  -1   1       43.40       45.46      1.53 o
  -6  -1   1        1.59        1.20      0.36 o
  -5  -1   1      230.73      249.61      2.25 o
  -4  -1   1      707.01      769.03      9.31 o
  -3  -1   1      329.41      356.09      3.07 o
  -2  -1   1        8.02        6.33      0.37 o
  -1  -1   1     2972.46     2803.10     26.89 o
   0  -1   1     3534.80     3125.40     58.72 o
   1  -1   1      831.44      759.44      5.50 o
   2  -1   1     4344.31     4186.71     45.13 o
   3  -1   1      239.36      261.03      1.95 o
   4  -1   1      684.52      783.53      6.63 o
   5  -1   1      368.91      374.28      3.23 o
   6  -1   1        2.79        4.11      0.45 o
   7  -1   1        0.17        0.70      0.45 o
   8  -1   1       17.48       21.11      3.57 o
   9  -1   1        0.99        1.71      1.19 o
  10  -1   1       35.29       38.67      2.10 o
 -10   0   1        6.84        7.15      1.12 o
  -9   0   1        1.78        1.03      0.60 o
  -8   0   1       64.31       63.61      1.97 o
  -7   0   1        0.86        0.65      0.38 o
  -6   0   1        0.38        0.60      0.26 o
  -5   0   1      563.57      643.44      5.69 o
  -4   0   1       94.59       96.05      1.20 o
  -3   0   1      336.71      409.40      4.23 o
  -2   0   1      118.67      100.33      1.10 o
  -1   0   1      181.88      163.59      3.33 o
   0   0   1        2.26        5.70      0.08 o
   1   0   1      256.57      267.07      1.95 o
   2   0   1    15860.27    17989.86    280.60 o
   3   0   1     1336.03     1331.75     11.42 o
   4   0   1       27.41       29.47      0.41 o
   5   0   1      125.98      134.18      1.92 o
   6   0   1       93.68       94.14      2.91 o
   7   0   1       32.81       36.03      1.23 o
   8   0   1        0.06        0.24      0.46 o
   9   0   1       31.82       28.77      1.65 o
 -10   1   1        4.65        2.51      1.35 o
  -9   1   1        2.66        2.82      1.61 o
  -8   1   1        4.68        4.13      0.75 o
  -7   1   1       91.91      104.79      2.07 o
  -6   1   1      116.50      126.95      1.53 o
  -5   1   1      142.86      144.22      2.67 o
  -4   1   1     4877.85     5181.55     62.96 o
  -3   1   1     1493.49     1466.44     16.06 o
  -2   1   1     2477.27     2377.16     28.07 o
  -1   1   1     1908.51     1755.03     27.81 o
   0   1   1     1493.67     1401.62     20.73 o
   1   1   1     2246.93     2063.88     18.97 o
   2   1   1      457.65      476.77      3.69 o
   3   1   1       88.31       76.52      0.82 o
   4   1   1      168.78      154.17      1.30 o
   5   1   1       10.72       10.68      0.39 o
   6   1   1      147.15      138.27      2.62 o
   7   1   1       29.54       30.67      1.34 o
   8   1   1       88.68       91.12      1.96 o
   9   1   1        0.03       -0.05      0.30 o
 -10   2   1        0.32       -1.01      2.15 o
  -9   2   1        1.86        0.74      1.01 o
  -8   2   1        1.28        0.34      0.55 o
  -7   2   1       15.74       19.31      1.32 o
  -6   2   1      242.72      263.93      2.98 o
  -5   2   1      178.79      227.17      2.36 o
  -4   2   1      174.57      178.98      1.58 o
  -3   2   1        4.38        9.13      0.32 o
  -2   2   1     2466.28     2226.44     22.34 o
  -1   2   1      190.44      164.78      1.64 o
   0   2   1        3.05        3.30      0.30 o
   1   2   1      190.57      197.81      2.24 o
   2   2   1     1037.50     1036.55     13.06 o
   3   2   1        1.59        1.99      0.29 o
   4   2   1      146.95      166.34      1.55 o
   5   2   1      231.06      222.54      4.43 o
   6   2   1        2.27        3.50      0.74 o
   7   2   1       16.32       19.77      1.09 o
   8   2   1       14.42       15.14      0.91 o
   9   2   1       18.27       18.06      1.41 o
 -10   3   1       24.15       23.70      6.70 o
  -9   3   1       70.11       68.25      2.02 o
  -8   3   1        3.08        3.48      1.09 o
  -7   3   1       61.46       61.64      1.74 o
  -6   3   1       86.66       81.73      2.54 o
  -5   3   1        4.95        6.75      0.40 o
  -4   3   1     1413.67     1515.31     18.31 o
  -3   3   1       65.05       61.39      0.54 o
  -2   3   1      313.23      279.74      2.24 o
  -1   3   1     1032.20      961.71     14.01 o
   0   3   1     1077.17     1015.58     20.89 o
   1   3   1      370.44      371.31      4.09 o
   2   3   1        7.14        7.99      0.32 o
   3   3   1       53.91       65.42      0.82 o
   4   3   1       14.80       13.99      0.40 o
   5   3   1      190.12      181.17      4.03 o
   6   3   1      200.35      205.79      3.75 o
   7   3   1       80.92       86.08      2.04 o
   8   3   1        0.89        1.34      0.53 o
 -10   4   1        4.90        3.04      5.67 o
  -9   4   1       92.24       86.97      2.31 o
  -8   4   1       24.82       15.85      1.85 o
  -7   4   1        9.00       10.02      0.98 o
  -6   4   1       12.40       12.95      0.54 o
  -5   4   1      614.11      677.51      8.65 o
  -4   4   1       23.79       23.17      0.39 o
  -3   4   1        0.44        1.90      0.22 o
  -2   4   1      546.74      546.78      5.63 o
  -1   4   1      109.44      111.49      1.44 o
   0   4   1       78.78       79.81      1.51 o
   1   4   1      480.34      524.01      9.99 o
   2   4   1      458.42      483.16      4.57 o
   3   4   1       20.99       27.21      0.80 o
   4   4   1      161.89      153.80      1.62 o
   5   4   1       12.53       14.82      0.96 o
   6   4   1      248.86      248.20      4.45 o
   7   4   1        0.02        0.00      0.39 o
   8   4   1        0.28        0.28      0.39 o
 -10   5   1       38.88       43.18      1.78 o
  -9   5   1        1.39       -0.08      0.51 o
  -8   5   1        2.69        1.73      0.71 o
  -7   5   1      133.59      122.06      3.01 o
  -6   5   1       21.42       20.60      0.81 o
  -5   5   1      355.24      385.54      5.07 o
  -4   5   1      282.34      277.06      4.27 o
  -3   5   1        1.78        0.33      0.19 o
  -2   5   1       38.50       41.63      0.53 o
  -1   5   1        2.06        4.49      0.40 o
   0   5   1      808.21      965.38     20.96 o
   1   5   1        0.04        0.76      0.22 o
   2   5   1      186.55      203.03      1.97 o
   3   5   1       23.54       21.03      0.51 o
   4   5   1       90.73       88.61      1.55 o
   5   5   1      198.88      198.11      3.60 o
   6   5   1      311.23      326.28      5.59 o
   7   5   1        0.75        0.65      0.42 o
   8   5   1        0.45        0.70      0.52 o
 -10   6   1      202.34      210.80      9.37 o
  -9   6   1      146.36      148.94      3.20 o
  -8   6   1      163.16      155.26      3.11 o
  -7   6   1       36.38       35.10      1.12 o
  -6   6   1      117.89      102.73      2.57 o
  -5   6   1      998.80     1023.19     26.39 o
  -4   6   1        1.26        0.56      0.24 o
  -3   6   1       97.51       92.78      0.94 o
  -2   6   1        0.92        0.14      0.17 o
  -1   6   1      100.09      108.66      1.61 o
   0   6   1        0.78        0.92      0.21 o
   1   6   1      290.99      317.58      3.93 o
   2   6   1        0.30        0.25      0.33 o
   3   6   1       10.35       14.66      0.79 o
   4   6   1      175.05      168.44      3.19 o
   5   6   1      124.00      131.24      3.29 o
   6   6   1      250.05      254.50      5.34 o
   7   6   1       34.03       38.31      1.73 o
 -10   7   1       51.09       41.93     24.83 o
  -9   7   1        3.48        4.40      1.10 o
  -8   7   1      229.39      234.51      4.77 o
  -7   7   1      118.14      117.94      2.10 o
  -6   7   1       76.56       75.95      1.57 o
  -5   7   1       40.83       41.82      1.07 o
  -4   7   1      131.89      138.13      2.74 o
  -3   7   1       48.06       46.86      0.83 o
  -2   7   1        3.38        6.54      0.62 o
  -1   7   1      143.88      139.20      2.26 o
   0   7   1        2.99        2.63      0.44 o
   1   7   1       20.18       17.80      0.62 o
   2   7   1        2.51        2.05      0.54 o
   3   7   1       94.99       95.85      1.98 o
   4   7   1      392.43      384.30      6.52 o
   5   7   1      128.12      127.67      2.85 o
   6   7   1      835.00      932.03     18.86 o
  -9   8   1       83.98       96.94      3.72 o
  -8   8   1       18.29       17.87      1.65 o
  -7   8   1      143.04      136.11      4.76 o
  -6   8   1       70.42       65.93      1.89 o
  -5   8   1        0.18       -0.01      0.48 o
  -4   8   1        0.09       -0.06      0.64 o
  -3   8   1       85.18       84.94      1.78 o
  -2   8   1       14.20       11.07      0.69 o
  -1   8   1       81.56       72.70      3.53 o
   0   8   1       17.31       18.26      1.17 o
   1   8   1       25.67       27.93      1.33 o
   2   8   1        4.38        4.21      0.57 o
   3   8   1        5.39        3.96      0.57 o
   4   8   1       69.11       70.94      1.72 o
   5   8   1       10.31       10.08      1.03 o
   6   8   1       40.89       48.61      1.74 o
  -9   9   1        8.32       10.62      1.88 o
  -8   9   1       92.70      102.05      3.80 o
  -7   9   1       10.09       11.54      1.42 o
  -6   9   1        2.79        3.20      0.80 o
  -5   9   1        4.00        3.65      1.11 o
  -4   9   1       26.24       24.19      1.91 o
  -3   9   1       30.91       29.87      1.82 o
  -2   9   1      378.98      358.19      6.54 o
  -1   9   1        0.06        0.74      0.57 o
   0   9   1       16.54       17.87      1.58 o
   1   9   1        8.51        7.63      0.94 o
   2   9   1       31.47       35.10      1.32 o
   3   9   1       15.10       11.77      1.32 o
   4   9   1       18.32       21.02      1.00 o
   5   9   1      173.92      176.98     14.16 o
  -8  10   1       52.93       57.44      5.48 o
  -7  10   1       13.68       12.74      2.46 o
  -6  10   1        2.89        3.17      1.24 o
  -5  10   1        0.18       -0.31      1.02 o
  -4  10   1       47.92       51.01      2.71 o
  -3  10   1      197.28      174.49      4.75 o
  -2  10   1       27.50       25.00      1.06 o
  -1  10   1        4.90        3.20      0.68 o
   0  10   1        0.00        0.58      0.58 o
   1  10   1       40.76       41.64      1.86 o
   2  10   1      108.30      104.05      3.24 o
   3  10   1       21.45       18.75      1.31 o
   4  10   1       38.66       39.25      2.17 o
  -8  11   1       25.31       29.62      4.50 o
  -7  11   1        0.10        0.29      1.13 o
  -6  11   1        0.38        1.54      0.98 o
  -5  11   1        4.36        5.45      1.38 o
  -4  11   1        1.81        0.64      1.11 o
  -3  11   1        0.03        0.01      0.44 o
  -2  11   1       34.74       29.21      1.56 o
  -1  11   1        5.45        4.58      0.85 o
   0  11   1        0.61        1.06      0.59 o
   1  11   1        3.32        2.70      0.63 o
   2  11   1       46.54       43.16      2.85 o
   3  11   1        0.55        0.14      0.47 o
  -7  12   1       14.93       12.81      1.66 o
  -6  12   1        0.88        0.60      0.92 o
  -5  12   1        0.18        0.43      1.03 o
  -4  12   1        0.80       -0.33      1.71 o
  -3  12   1        2.34        0.58      0.45 o
  -2  12   1        7.24        3.53      0.82 o
  -1  12   1        2.68        1.82      0.48 o
   0  12   1        6.93        9.34      0.84 o
   1  12   1       36.41       30.90      2.19 o
  -5  13   1        3.30        2.60      1.19 o
  -4  13   1        0.08        0.16      0.84 o
  -3  13   1        2.38        2.61      1.31 o
  -2  13   1       15.09       12.60      2.01 o
  -1  13   1       44.22       60.95      2.67 o
   0 -13   2        0.24        0.48      0.64 o
   1 -13   2        0.22        0.20      0.44 o
   2 -13   2       26.07       28.72      2.04 o
   3 -13   2        6.61        6.27      2.51 o
   4 -13   2        8.48        5.64      2.25 o
   5 -13   2       23.97       21.73      1.67 o
  -2 -12   2        0.00        0.17      0.53 o
  -1 -12   2        0.80        0.64      0.65 o
   0 -12   2       13.67       12.42      1.44 o
   1 -12   2        0.24       -0.11      0.53 o
   2 -12   2        0.87        1.47      0.63 o
   3 -12   2        3.12        3.30      0.69 o
   4 -12   2       53.21       64.27      3.17 o
   5 -12   2        1.66        1.69      1.28 o
   6 -12   2       18.53       17.76      1.75 o
   7 -12   2        5.35        3.59      1.16 o
  -3 -11   2        0.03        0.29      0.56 o
  -2 -11   2        3.50        3.35      1.10 o
  -1 -11   2        2.60        2.94      0.65 o
   0 -11   2       32.12       31.97      1.59 o
   1 -11   2        9.78        4.78      1.06 o
   2 -11   2      190.86      194.67      3.94 o
   3 -11   2        0.05       -0.06      1.44 o
   4 -11   2      153.85      140.79      7.93 o
   5 -11   2      161.22      168.01     13.81 o
   6 -11   2        6.69        5.67      1.43 o
   7 -11   2       18.77       17.43      1.84 o
   8 -11   2        1.71        0.94      0.63 o
  -4 -10   2        6.57        3.91      1.36 o
  -3 -10   2       45.97       47.28      2.25 o
  -2 -10   2        0.01        1.32      1.03 o
  -1 -10   2       33.65       29.41      1.29 o
   0 -10   2      279.37      273.49      5.49 o
   1 -10   2      292.67      309.67      5.66 o
   2 -10   2        5.93        4.33      0.94 o
   3 -10   2      143.05      142.02      8.57 o
   4 -10   2      164.98      157.89      4.59 o
   5 -10   2        0.25        0.99      0.93 o
   6 -10   2       72.30       69.64      2.32 o
   7 -10   2        0.02       -0.17      0.49 o
   8 -10   2        3.06        2.90      0.76 o
  -5  -9   2       82.32       74.42      5.22 o
  -4  -9   2       17.34       12.95      1.03 o
  -3  -9   2      156.80      157.23      4.65 o
  -2  -9   2      371.13      381.26      9.58 o
  -1  -9   2       27.36       24.03      1.48 o
   0  -9   2      104.45      104.61      2.20 o
   1  -9   2      803.97      803.40     16.88 o
   2  -9   2        0.87        1.88      0.55 o
   3  -9   2       79.64       78.53      1.92 o
   4  -9   2      190.70      183.88      3.63 o
   5  -9   2      280.74      266.42      9.78 o
   6  -9   2       73.18       73.95      3.85 o
   7  -9   2        0.42        0.62      0.88 o
   8  -9   2       14.55       15.64      1.02 o
   9  -9   2        0.16        0.49      0.99 o
  -6  -8   2       11.21        9.82      1.33 o
  -5  -8   2        3.53        3.70      0.61 o
  -4  -8   2      295.74      286.45      4.94 o
  -3  -8   2        9.53        6.42      0.60 o
  -2  -8   2      441.22      404.77      8.02 o
  -1  -8   2       42.31       42.78      1.16 o
   0  -8   2       81.31       82.23      1.82 o
   1  -8   2       13.51       14.76      1.74 o
   2  -8   2        1.29        1.76      0.45 o
   3  -8   2       15.33       14.05      0.79 o
   4  -8   2        4.06        5.04      0.57 o
   5  -8   2      188.26      188.32      2.90 o
   6  -8   2        2.93        2.50      0.51 o
   7  -8   2        0.42        1.06      0.62 o
   8  -8   2        2.53        2.82      0.65 o
   9  -8   2       12.35        8.48      1.02 o
  -7  -7   2        0.04        0.20      0.33 o
  -6  -7   2        0.01        0.36      0.45 o
  -5  -7   2       27.25       28.15      1.39 o
  -4  -7   2        9.13       10.33      0.71 o
  -3  -7   2       56.22       57.69      1.49 o
  -2  -7   2        1.08        1.75      0.42 o
  -1  -7   2     1547.45     1523.42     40.35 o
   0  -7   2       27.32       27.78      0.81 o
   1  -7   2     2302.51     2271.13     31.08 o
   2  -7   2      395.16      394.62      8.96 o
   3  -7   2      428.27      449.46      4.01 o
   4  -7   2       43.79       56.14      1.18 o
   5  -7   2       42.63       38.87      1.07 o
   6  -7   2       11.96       11.51      0.75 o
   7  -7   2       72.25       69.78      1.89 o
   8  -7   2       13.95       13.12      0.91 o
   9  -7   2      273.64      294.71      6.92 o
  -7  -6   2        0.01        0.00      0.36 o
  -6  -6   2        3.12        3.08      0.67 o
  -5  -6   2       23.64       24.46      1.15 o
  -4  -6   2        8.65        9.01      0.84 o
  -3  -6   2       80.61       73.89      1.26 o
  -2  -6   2       34.30       33.93      0.76 o
  -1  -6   2      129.18      122.06      1.48 o
   0  -6   2     4757.42     4568.73     57.53 o
   1  -6   2        8.45        9.20      0.73 o
   2  -6   2      126.05      125.08      1.45 o
   3  -6   2       35.36       42.81      0.64 o
   4  -6   2      283.89      272.92      2.75 o
   5  -6   2       37.59       43.47      1.17 o
   6  -6   2       42.60       42.09      1.12 o
   7  -6   2       92.00       88.80      1.71 o
   8  -6   2      166.54      172.41      4.41 o
   9  -6   2       39.46       39.37      1.90 o
  10  -6   2        0.12        0.11      0.67 o
  -8  -5   2        4.10        3.01      0.67 o
  -7  -5   2       14.55       14.37      1.00 o
  -6  -5   2       30.27       29.09      1.22 o
  -5  -5   2      107.82       96.25      2.16 o
  -4  -5   2       94.68       97.27      2.05 o
  -3  -5   2       57.88       56.66      0.81 o
  -2  -5   2     1164.20     1258.73     13.01 o
  -1  -5   2     3198.16     2977.59     35.33 o
   0  -5   2       47.54       47.14      0.99 o
   1  -5   2     1621.50     1628.58     26.10 o
   2  -5   2      137.54      119.61      1.32 o
   3  -5   2      382.48      367.15      3.27 o
   4  -5   2       15.55       17.58      0.57 o
   5  -5   2       76.60       63.50      0.94 o
   6  -5   2        1.45        0.41      0.41 o
   7  -5   2       89.83       83.63      1.80 o
   8  -5   2      209.78      203.51      6.49 o
   9  -5   2       20.26       22.15      1.59 o
  10  -5   2       15.30       17.14      2.05 o
  -8  -4   2       54.38       48.27      2.42 o
  -7  -4   2       62.70       60.81      1.65 o
  -6  -4   2       70.26       70.67      1.82 o
  -5  -4   2        3.86        3.93      0.72 o
  -4  -4   2      148.37      160.01      2.40 o
  -3  -4   2      587.42      682.61     11.13 o
  -2  -4   2      372.87      404.91      4.49 o
  -1  -4   2      274.25      259.02      3.07 o
   0  -4   2     4442.26     4017.93     47.75 o
   1  -4   2      846.27      784.11      8.86 o
   2  -4   2     1605.94     1470.06     14.25 o
   3  -4   2       47.34       47.61      0.66 o
   4  -4   2       60.34       56.73      0.83 o
   5  -4   2       35.13       37.49      0.70 o
   6  -4   2      202.30      199.25      3.81 o
   7  -4   2        6.66        6.57      0.55 o
   8  -4   2      200.54      197.81      4.55 o
   9  -4   2       37.28       36.23      1.92 o
  10  -4   2        2.12       67.39     37.77 o
  -9  -3   2        3.37        3.59      0.79 o
  -8  -3   2      257.87      272.77      7.70 o
  -7  -3   2        4.18        3.73      0.66 o
  -6  -3   2       59.30       56.67      1.59 o
  -5  -3   2     1308.99     1351.82     31.56 o
  -4  -3   2      886.97      967.25      8.97 o
  -3  -3   2     1072.72     1147.31     10.34 o
  -2  -3   2     1734.76     1712.01     15.85 o
  -1  -3   2     1041.46     1029.31     10.34 o
   0  -3   2      115.04      103.66      1.25 o
   1  -3   2      421.72      355.59      3.96 o
   2  -3   2     1341.44     1207.63     10.29 o
   3  -3   2      368.75      349.59      2.93 o
   4  -3   2      133.69      118.97      1.18 o
   5  -3   2      385.15      374.91      3.56 o
   6  -3   2       13.78       11.12      0.76 o
   7  -3   2       10.87        9.61      0.67 o
   8  -3   2        3.13        2.98      1.21 o
   9  -3   2        3.22        2.06      0.96 o
  10  -3   2      102.79      130.36      3.33 o
  -9  -2   2       32.44       36.98      1.53 o
  -8  -2   2       22.26       23.22      1.60 o
  -7  -2   2       25.33       24.75      1.11 o
  -6  -2   2      249.99      239.78      3.49 o
  -5  -2   2        0.37        0.88      0.22 o
  -4  -2   2      419.89      470.85      5.41 o
  -3  -2   2       65.24       59.64      0.65 o
  -2  -2   2      831.69      851.83      6.83 o
  -1  -2   2      154.68      147.35      1.49 o
   0  -2   2        0.11        2.89      0.46 o
   1  -2   2     1620.74     1403.27     12.55 o
   2  -2   2      444.91      429.81      3.87 o
   3  -2   2      355.95      388.88      3.53 o
   4  -2   2      181.71      203.31      1.82 o
   5  -2   2        0.87        1.42      0.24 o
   6  -2   2       17.69       19.07      0.55 o
   7  -2   2       32.28       32.60      1.32 o
   8  -2   2       10.89       13.01      4.40 o
   9  -2   2        9.97        7.10      0.67 o
  10  -2   2        0.22        0.30      0.60 o
  -9  -1   2        1.63        3.34      0.78 o
  -8  -1   2        1.62        0.75      0.73 o
  -7  -1   2        0.03        0.21      0.43 o
  -6  -1   2       19.56       19.69      0.82 o
  -5  -1   2      284.14      346.06      3.14 o
  -4  -1   2      141.02      133.99      1.46 o
  -3  -1   2     1796.60     1787.48     18.25 o
  -2  -1   2     3313.81     3047.06     30.51 o
  -1  -1   2     3583.41     3285.47     34.66 o
   0  -1   2       30.09       26.61      0.53 o
   1  -1   2      777.99      697.49      6.66 o
   2  -1   2     7780.36     7948.69     99.56 o
   3  -1   2      397.44      425.11      3.23 o
   4  -1   2      187.95      186.79      1.51 o
   5  -1   2      486.16      506.64      4.54 o
   6  -1   2       96.21       93.25      2.30 o
   7  -1   2       34.48       37.36      1.18 o
   8  -1   2        6.02        5.68      0.92 o
   9  -1   2      100.00      102.54      4.93 o
 -10   0   2        0.23       -0.33      0.91 o
  -9   0   2       23.02       22.98      1.18 o
  -8   0   2       17.35       14.44      1.13 o
  -7   0   2       45.53       43.95      1.20 o
  -6   0   2       68.41       66.78      1.02 o
  -5   0   2        0.11        0.53      0.22 o
  -4   0   2     1314.95     1462.20     13.53 o
  -3   0   2      821.79      854.69     10.21 o
  -2   0   2     3153.62     2958.24     30.79 o
  -1   0   2      177.36      181.16      2.83 o
   0   0   2     7649.41     7577.13    186.17 o
   1   0   2      642.86      596.62      5.02 o
   2   0   2     1990.05     1932.81     17.78 o
   3   0   2      269.46      285.38      2.39 o
   4   0   2        3.76        3.68      0.23 o
   5   0   2       96.94       81.94      0.98 o
   6   0   2        0.75        0.66      0.38 o
   7   0   2      200.03      188.86      4.07 o
   8   0   2       57.12       58.64      1.48 o
   9   0   2        3.43        1.02      0.40 o
 -10   1   2        1.06        0.11      0.69 o
  -9   1   2        0.98       -0.08      0.62 o
  -8   1   2      209.46      179.37      2.78 o
  -7   1   2       83.57       82.56      1.78 o
  -6   1   2       33.71       39.31      1.14 o
  -5   1   2       43.98       61.82      0.78 o
  -4   1   2      481.21      490.86      4.15 o
  -3   1   2      135.34      138.05      1.18 o
  -2   1   2    18019.35    19660.40    309.35 o
  -1   1   2      494.03      477.69      8.78 o
   0   1   2        8.65        7.77      0.35 o
   1   1   2       26.38       35.21      0.64 o
   2   1   2      976.56      929.28      8.06 o
   3   1   2      151.07      166.26      1.40 o
   4   1   2       24.61       33.62      0.52 o
   5   1   2      334.12      309.20      5.18 o
   6   1   2       32.94       32.31      1.13 o
   7   1   2      129.74      131.69      3.00 o
   8   1   2       88.14       82.89      1.82 o
   9   1   2       12.64       11.59      0.67 o
 -10   2   2        0.02       -0.21      1.47 o
  -9   2   2       15.96       12.19      1.60 o
  -8   2   2       25.89       32.15      1.61 o
  -7   2   2       20.66       26.20      1.26 o
  -6   2   2      141.59      158.36      3.00 o
  -5   2   2      326.72      354.05      3.08 o
  -4   2   2      393.98      448.56      4.23 o
  -3   2   2      253.97      287.61      2.15 o
  -2   2   2      302.48      311.57      3.65 o
  -1   2   2      696.30      624.09      9.36 o
   0   2   2      514.06      438.19      8.05 o
   1   2   2      195.52      205.84      2.06 o
   2   2   2       59.34       50.88      0.65 o
   3   2   2       48.89       53.78      0.60 o
   4   2   2       48.68       51.23      0.69 o
   5   2   2        4.49        4.53      0.55 o
   6   2   2      119.10      114.77      3.39 o
   7   2   2      441.67      443.08      7.40 o
   8   2   2        0.64        0.81      0.50 o
   9   2   2        2.64        4.60      0.45 o
 -10   3   2        4.25        4.66      1.79 o
  -9   3   2      268.26      257.82      6.50 o
  -8   3   2      486.80      447.95     15.24 o
  -7   3   2      149.04      151.66      2.97 o
  -6   3   2      112.83      133.50      3.69 o
  -5   3   2      181.49      195.05      1.85 o
  -4   3   2      517.34      548.37      7.73 o
  -3   3   2       39.31       41.70      0.57 o
  -2   3   2      537.79      552.13      6.40 o
  -1   3   2      145.58      141.98      2.27 o
   0   3   2       11.02       12.44      0.25 o
   1   3   2      660.38      693.90      9.55 o
   2   3   2      626.49      694.85      6.37 o
   3   3   2      414.61      392.80      3.49 o
   4   3   2      291.59      288.74      2.83 o
   5   3   2       70.94       65.23      1.44 o
   6   3   2       68.08       66.06      1.78 o
   7   3   2      233.45      230.90      4.21 o
   8   3   2        8.70        9.55      0.69 o
 -10   4   2       11.00       11.47      6.10 o
  -9   4   2      100.17       97.15      2.26 o
  -8   4   2        0.00       -0.12      0.52 o
  -7   4   2       11.20       15.53      1.07 o
  -6   4   2       22.61       22.33      1.04 o
  -5   4   2       41.56       43.49      0.71 o
  -4   4   2       16.07       12.71      0.38 o
  -3   4   2      666.22      686.54      5.71 o
  -2   4   2        1.15        1.18      0.20 o
  -1   4   2      687.93      725.26     11.38 o
   0   4   2     1066.74     1062.04     13.43 o
   1   4   2       26.66       31.88      0.54 o
   2   4   2       46.91       56.07      0.83 o
   3   4   2       48.15       55.27      0.76 o
   4   4   2      262.79      259.55      3.56 o
   5   4   2      264.02      254.89      6.21 o
   6   4   2     1457.23     1539.14     28.75 o
   7   4   2        8.38        8.07      0.72 o
   8   4   2        3.43        2.53      0.68 o
 -10   5   2        2.41        2.52      0.78 o
  -9   5   2       86.65       78.57      1.99 o
  -8   5   2       43.37       32.74      1.34 o
  -7   5   2       12.88       13.41      1.00 o
  -6   5   2      177.59      168.95      4.38 o
  -5   5   2      154.60      156.93      1.84 o
  -4   5   2       45.58       48.97      0.87 o
  -3   5   2      143.59      156.95      2.07 o
  -2   5   2      838.89      881.30     13.89 o
  -1   5   2      317.70      359.63      4.09 o
   0   5   2        7.37        8.48      0.32 o
   1   5   2        2.44        4.75      0.46 o
   2   5   2       71.34       79.76      1.53 o
   3   5   2        0.19        0.56      0.32 o
   4   5   2        5.59        7.23      0.64 o
   5   5   2       56.70       48.68      1.74 o
   6   5   2      421.51      432.86      8.66 o
   7   5   2      219.80      243.38      4.88 o
 -10   6   2       47.73       55.39      2.62 o
  -9   6   2       60.30       60.19      1.78 o
  -8   6   2        7.36        7.84      0.81 o
  -7   6   2        9.43        9.80      0.85 o
  -6   6   2        5.11        5.03      0.52 o
  -5   6   2      191.29      185.90      3.30 o
  -4   6   2       34.87       32.01      0.70 o
  -3   6   2       14.87       12.76      0.36 o
  -2   6   2      268.76      288.39      4.17 o
  -1   6   2        5.50        5.34      0.27 o
   0   6   2      260.63      265.27      3.64 o
   1   6   2      174.54      184.97      2.17 o
   2   6   2      123.83      128.17      2.22 o
   3   6   2       31.93       33.55      1.10 o
   4   6   2        8.12        7.90      0.67 o
   5   6   2       61.50       61.78      2.15 o
   6   6   2      114.42      117.13      2.96 o
   7   6   2        6.93        8.35      0.92 o
 -10   7   2       45.66       51.80      2.54 o
  -9   7   2       25.17       32.41      2.07 o
  -8   7   2       56.37       63.56      2.32 o
  -7   7   2       14.08       13.91      1.36 o
  -6   7   2      119.81      128.52      2.63 o
  -5   7   2       11.94       12.83      0.88 o
  -4   7   2       65.97       63.29      1.48 o
  -3   7   2       25.38       24.38      0.73 o
  -2   7   2        0.85        0.99      0.27 o
  -1   7   2       18.68       19.74      0.62 o
   0   7   2        7.50        6.43      0.37 o
   1   7   2        0.01        2.03      0.77 o
   2   7   2       43.55       36.37      1.38 o
   3   7   2      274.95      255.87      4.48 o
   4   7   2      115.87      108.29      1.95 o
   5   7   2       20.34       20.06      2.33 o
   6   7   2      336.36      371.87      8.84 o
  -9   8   2       69.90       78.85      3.37 o
  -8   8   2       86.47       92.55      3.06 o
  -7   8   2      313.75      330.84      9.40 o
  -6   8   2       40.46       46.34      1.54 o
  -5   8   2        0.34        0.55      0.49 o
  -4   8   2       30.54       32.00      1.76 o
  -3   8   2      207.48      204.91      3.64 o
  -2   8   2       35.45       34.06      0.98 o
  -1   8   2       62.96       54.10      1.52 o
   0   8   2       15.97       16.71      1.05 o
   1   8   2        0.09        0.44      0.61 o
   2   8   2      143.97      155.24      3.25 o
   3   8   2       35.41       35.24      1.07 o
   4   8   2        0.97        1.00      0.41 o
   5   8   2        4.54        5.32      0.85 o
  -9   9   2       33.65       35.54      8.12 o
  -8   9   2       94.58      101.57      3.62 o
  -7   9   2       14.33       14.20      1.36 o
  -6   9   2       10.12       10.48      1.04 o
  -5   9   2        0.34        0.88      0.87 o
  -4   9   2       87.29       94.52      4.07 o
  -3   9   2        3.22        2.32      0.64 o
  -2   9   2       68.80       70.32      2.76 o
  -1   9   2        8.06        6.39      0.76 o
   0   9   2        0.76        2.23      0.76 o
   1   9   2      117.55      102.49      2.48 o
   2   9   2        2.88        2.10      0.66 o
   3   9   2       58.62       51.01      2.12 o
   4   9   2        0.61        0.42      0.40 o
   5   9   2       24.78       26.32      1.48 o
  -8  10   2       17.02       18.10      2.40 o
  -7  10   2        9.75       10.15      2.39 o
  -6  10   2       16.01       17.52      1.78 o
  -5  10   2        7.86        9.24      1.98 o
  -4  10   2       17.67       15.14      1.70 o
  -3  10   2        8.25       10.80      1.40 o
  -2  10   2       20.18       22.62      1.67 o
  -1  10   2      108.37      102.09      3.11 o
   0  10   2       63.97       56.39      2.72 o
   1  10   2       94.77       92.77      2.12 o
   2  10   2       67.64       68.13      1.70 o
   3  10   2       13.29       12.79      0.72 o
   4  10   2       12.92       12.81      1.11 o
  -8  11   2        1.62        1.57      2.36 o
  -7  11   2       11.98       10.46      1.05 o
  -6  11   2        0.37        0.36      0.74 o
  -5  11   2       38.13       35.62      2.11 o
  -4  11   2       33.50       30.18      3.82 o
  -3  11   2       53.78       54.44      4.33 o
  -2  11   2       75.37       64.31      4.26 o
  -1  11   2       36.36       35.88      1.84 o
   0  11   2       22.85       19.03      1.40 o
   1  11   2      120.56      119.07      4.91 o
   2  11   2        0.34        0.39      0.41 o
  -6  12   2        0.37        0.00      0.73 o
  -5  12   2       15.00       16.46      1.86 o
  -4  12   2        3.67        3.28      1.45 o
  -3  12   2        6.58        5.54      1.62 o
  -2  12   2       61.40       59.91      5.85 o
  -1  12   2       47.21       43.97      2.55 o
   0  12   2        3.83        1.93      0.65 o
   1  12   2        0.63        0.19      0.46 o
  -4  13   2       20.98       24.64      2.05 o
  -3  13   2        4.00        1.95      1.22 o
  -2  13   2        0.94        0.89      1.10 o
   0 -13   3       85.05       93.79      2.24 o
   1 -13   3       10.84       19.19      1.26 o
   2 -13   3        2.94        0.72      0.60 o
   3 -13   3       84.39       99.04      3.57 o
   4 -13   3       42.64       42.78      2.12 o
   5 -13   3       15.50       15.75      1.49 o
  -2 -12   3        8.86       10.73      0.95 o
  -1 -12   3        0.33        0.80      0.82 o
   0 -12   3       40.97       39.95      3.50 o
   1 -12   3      165.91      147.29      5.19 o
   2 -12   3        9.58        6.91      0.90 o
   3 -12   3        4.93        5.27      0.83 o
   4 -12   3       33.86       30.09      2.05 o
   5 -12   3       16.29       14.97      1.80 o
   6 -12   3       33.81       39.61      2.29 o
   7 -12   3       40.40       40.62      4.30 o
  -4 -11   3       15.77       16.69      1.53 o
  -3 -11   3        1.61        0.85      0.62 o
  -2 -11   3        2.51        2.34      1.01 o
  -1 -11   3        7.29        9.02      2.46 o
   0 -11   3      435.25      406.84     11.40 o
   1 -11   3        1.86        2.37      0.81 o
   2 -11   3        9.56        9.07      1.03 o
   3 -11   3        4.03        3.54      0.86 o
   4 -11   3        6.76        6.55      1.21 o
   5 -11   3        3.27        4.56      1.15 o
   6 -11   3        3.34        4.24      1.30 o
   7 -11   3       15.12       20.89      2.48 o
  -5 -10   3       10.33       12.27      1.11 o
  -4 -10   3        1.84        0.92      0.74 o
  -3 -10   3       16.60       12.75      1.42 o
  -2 -10   3      123.86      128.89      4.00 o
  -1 -10   3       31.74       33.17      1.79 o
   0 -10   3      114.06      107.27      2.62 o
   1 -10   3       21.45       19.04      0.95 o
   2 -10   3       12.83       14.34      0.87 o
   3 -10   3        6.77        6.99      0.58 o
   4 -10   3       77.92       72.20      1.84 o
   5 -10   3       20.64       18.72      0.88 o
   6 -10   3        1.72        3.00      0.68 o
   7 -10   3        0.16        0.18      0.47 o
   8 -10   3       20.10       21.34      1.75 o
  -5  -9   3        4.49        1.89      0.57 o
  -4  -9   3      108.69       97.99      4.70 o
  -3  -9   3      269.95      274.93      6.67 o
  -2  -9   3       89.63       82.26      2.24 o
  -1  -9   3      370.72      378.36      5.89 o
   0  -9   3     4895.25     4943.61    104.18 o
   1  -9   3       62.36       58.42      2.00 o
   2  -9   3       85.76       80.14      2.35 o
   3  -9   3       23.41       23.09      0.91 o
   4  -9   3       82.12       79.47      1.64 o
   5  -9   3        1.68        1.01      0.51 o
   6  -9   3       24.28       23.70      1.50 o
   7  -9   3       22.38       20.78      1.12 o
   8  -9   3       23.15       22.81      1.32 o
   9  -9   3        4.99        4.34      5.14 o
  -6  -8   3        0.06        0.05      0.33 o
  -5  -8   3       21.31       21.96      0.94 o
  -4  -8   3       14.59       14.70      0.85 o
  -3  -8   3        9.81        9.82      0.73 o
  -2  -8   3      128.68      121.68      2.50 o
  -1  -8   3      121.13      113.60      2.07 o
   0  -8   3       34.65       36.51      1.12 o
   1  -8   3       92.64       98.70      1.96 o
   2  -8   3        0.13        0.11      0.35 o
   3  -8   3        0.15        0.75      0.34 o
   4  -8   3        0.47        0.54      0.47 o
   5  -8   3       69.65       67.66      1.58 o
   6  -8   3        0.19        0.15      0.41 o
   7  -8   3        7.85        9.08      0.93 o
   8  -8   3        0.56        0.67      0.56 o
   9  -8   3        7.99        6.35      0.89 o
  -7  -7   3        0.15        0.33      0.38 o
  -6  -7   3        8.55        9.31      0.77 o
  -5  -7   3        0.91        0.74      0.56 o
  -4  -7   3      201.35      191.38      3.62 o
  -3  -7   3       36.03       34.26      0.97 o
  -2  -7   3       75.79       76.54      1.07 o
  -1  -7   3      181.38      193.03      2.52 o
   0  -7   3      605.17      631.13      7.16 o
   1  -7   3      630.39      615.64      6.47 o
   2  -7   3       21.87       17.56      0.71 o
   3  -7   3       34.14       25.17      0.58 o
   4  -7   3        0.08        0.43      0.53 o
   5  -7   3        8.68        9.90      0.86 o
   6  -7   3      193.61      189.37      3.05 o
   7  -7   3      329.38      332.51      4.88 o
   8  -7   3      134.78      144.76      4.68 o
   9  -7   3        0.00        0.05      0.37 o
  -8  -6   3        1.38        0.54      0.48 o
  -7  -6   3        8.46        8.79      0.78 o
  -6  -6   3       16.62       16.96      0.97 o
  -5  -6   3      112.54      110.33      2.33 o
  -4  -6   3      125.71      118.16      2.02 o
  -3  -6   3      654.64      637.91      8.48 o
  -2  -6   3      452.42      422.90      4.07 o
  -1  -6   3      775.19      812.93      8.91 o
   0  -6   3        7.07        6.42      0.34 o
   1  -6   3        0.11        0.20      0.27 o
   2  -6   3     1044.41     1165.63     21.26 o
   3  -6   3       23.17       28.34      0.58 o
   4  -6   3      247.68      258.82      2.65 o
   5  -6   3      421.64      421.44      5.82 o
   6  -6   3       37.38       34.95      1.17 o
   7  -6   3      189.50      188.89      2.99 o
   8  -6   3      175.34      179.07      3.87 o
   9  -6   3        2.44        1.09      0.77 o
  -8  -5   3       59.02       65.62      2.34 o
  -7  -5   3        3.37        3.56      0.62 o
  -6  -5   3        7.65        6.03      0.76 o
  -5  -5   3        1.99        2.18      0.68 o
  -4  -5   3      130.84      124.45      2.05 o
  -3  -5   3       23.10       29.24      0.70 o
  -2  -5   3       24.73       26.33      0.48 o
  -1  -5   3       55.46       48.93      0.73 o
   0  -5   3        0.34        0.73      0.21 o
   1  -5   3       31.91       30.57      0.50 o
   2  -5   3      149.37      142.03      1.57 o
   3  -5   3      371.47      394.52      4.25 o
   4  -5   3      105.30      100.17      1.20 o
   5  -5   3        4.00        4.66      0.57 o
   6  -5   3        4.17        5.39      0.77 o
   7  -5   3      191.53      180.13      3.41 o
   8  -5   3      233.33      232.94      5.13 o
   9  -5   3        0.21       -0.04      0.64 o
  -9  -4   3       84.76       98.36      2.27 o
  -8  -4   3       24.59       28.37      1.46 o
  -7  -4   3       14.10       13.69      0.87 o
  -6  -4   3       16.30       13.91      0.91 o
  -5  -4   3      225.64      221.20      3.63 o
  -4  -4   3      892.74      935.79     11.41 o
  -3  -4   3      177.69      164.92      1.92 o
  -2  -4   3      111.16       96.01      1.90 o
  -1  -4   3       55.13       71.34      0.96 o
   0  -4   3        2.51        2.91      0.27 o
   1  -4   3       36.61       36.76      0.56 o
   2  -4   3      618.83      619.93      5.27 o
   3  -4   3      158.17      154.71      1.89 o
   4  -4   3      154.18      145.42      1.45 o
   5  -4   3        7.83        7.22      0.46 o
   6  -4   3        0.12        0.55      0.48 o
   7  -4   3      162.96      155.88      4.10 o
   8  -4   3       26.35       26.60      1.05 o
   9  -4   3       17.97       12.66      9.18 o
  -9  -3   3       17.35       18.38      1.16 o
  -8  -3   3      240.57      244.16      6.84 o
  -7  -3   3      253.26      229.00      7.79 o
  -6  -3   3       87.60       79.87      1.55 o
  -5  -3   3      270.66      269.02      4.53 o
  -4  -3   3      836.98      922.45      8.52 o
  -3  -3   3      462.03      505.86      4.10 o
  -2  -3   3     1380.21     1346.87     11.51 o
  -1  -3   3      105.26      103.71      1.46 o
   0  -3   3      336.02      313.45      3.22 o
   1  -3   3     1116.12      966.25     11.16 o
   2  -3   3        0.61        1.10      0.27 o
   3  -3   3      791.18      796.41      8.31 o
   4  -3   3       52.75       51.09      0.74 o
   5  -3   3      148.79      142.41      1.43 o
   6  -3   3        0.00        0.42      0.50 o
   7  -3   3       18.07       15.54      1.20 o
   8  -3   3        0.40        0.38      0.43 o
   9  -3   3        4.86        6.36      2.14 o
  -9  -2   3      130.59      158.06      4.51 o
  -8  -2   3        3.34        3.04      0.90 o
  -7  -2   3        1.23        1.45      0.68 o
  -6  -2   3        9.69        8.75      1.08 o
  -5  -2   3      123.59      136.45      1.43 o
  -4  -2   3      636.24      665.33      6.36 o
  -3  -2   3      624.09      584.99      6.42 o
  -2  -2   3     1362.07     1260.65     10.73 o
  -1  -2   3     1125.03      981.20      8.07 o
   0  -2   3       14.06       13.61      0.49 o
   1  -2   3     1573.80     1446.37     13.79 o
   2  -2   3      108.97      110.35      1.01 o
   3  -2   3     2107.96     2026.02     18.59 o
   4  -2   3      173.43      183.54      1.57 o
   5  -2   3      566.82      584.97      5.13 o
   6  -2   3       16.04       15.07      0.97 o
   7  -2   3      179.02      169.26      3.35 o
   8  -2   3        5.28        4.63      0.94 o
   9  -2   3        2.05        1.61      0.53 o
 -10  -1   3        0.75        0.48      0.69 o
  -9  -1   3       18.02       17.41      1.26 o
  -8  -1   3      101.17       94.36      3.39 o
  -7  -1   3      221.09      211.32      3.74 o
  -6  -1   3       23.18       25.69      0.60 o
  -5  -1   3        3.81        3.52      0.32 o
  -4  -1   3      197.55      212.48      2.13 o
  -3  -1   3       34.36       31.68      0.55 o
  -2  -1   3      413.03      407.02      4.19 o
  -1  -1   3     1838.97     1626.45     15.72 o
   0  -1   3     3553.25     3074.20     57.52 o
   1  -1   3      727.22      688.18      8.07 o
   2  -1   3     8961.10     9153.54    119.86 o
   3  -1   3        0.92        1.68      0.29 o
   4  -1   3     3195.26     3357.64     35.97 o
   5  -1   3        1.83        1.49      0.29 o
   6  -1   3       17.51       18.98      0.78 o
   7  -1   3      498.71      470.98     14.69 o
   8  -1   3       30.57       32.60      1.35 o
   9  -1   3        9.34       12.07      1.65 o
 -10   0   3       10.18       11.02      1.22 o
  -9   0   3      212.02      199.40      8.83 o
  -8   0   3      141.13      120.84      2.68 o
  -7   0   3       84.00       84.25      1.67 o
  -6   0   3        2.21        2.20      0.51 o
  -5   0   3        0.01        1.00      0.22 o
  -4   0   3       93.38      100.77      1.36 o
  -3   0   3     1028.71     1036.98     11.55 o
  -2   0   3     5592.89     5465.37     86.29 o
  -1   0   3      126.93      113.88      1.33 o
   0   0   3       23.50       21.30      0.50 o
   1   0   3        0.01        0.46      0.16 o
   2   0   3     1961.97     1962.82     17.48 o
   3   0   3     6870.11     7180.26     91.05 o
   4   0   3      153.79      164.02      1.55 o
   5   0   3      486.05      493.00      5.83 o
   6   0   3      202.40      186.88      3.30 o
   7   0   3      243.24      225.28      7.57 o
   8   0   3       11.41       12.38      0.87 o
   9   0   3       22.43       17.39      1.53 o
 -10   1   3       21.50       24.24      1.55 o
  -9   1   3       68.81       64.30      1.38 o
  -8   1   3        2.08        0.97      0.49 o
  -7   1   3       33.29       28.17      1.10 o
  -6   1   3      302.02      325.66      5.05 o
  -5   1   3       28.00       29.17      0.66 o
  -4   1   3      229.61      276.48      2.68 o
  -3   1   3      135.07      136.71      1.33 o
  -2   1   3     3515.40     3351.67     38.24 o
  -1   1   3     1754.33     1689.14     27.90 o
   0   1   3     1877.48     1747.16     22.23 o
   1   1   3      200.57      210.55      2.19 o
   2   1   3        1.06        1.93      0.24 o
   3   1   3      309.12      318.63      2.55 o
   4   1   3       70.18       76.42      0.78 o
   5   1   3      471.01      471.49      6.58 o
   6   1   3      734.53      747.31     19.92 o
   7   1   3      183.78      184.08      3.87 o
   8   1   3       69.07       70.09      1.84 o
   9   1   3       34.78       38.54      1.22 o
 -10   2   3        0.60        0.25      0.46 o
  -9   2   3      187.61      153.11     71.55 o
  -8   2   3        5.47        1.21      1.27 o
  -7   2   3       58.86       66.07      1.56 o
  -6   2   3       12.54       18.69      1.08 o
  -5   2   3      624.95      672.57      7.93 o
  -4   2   3      180.48      187.71      2.44 o
  -3   2   3     2098.30     2088.31     21.51 o
  -2   2   3      972.07      918.44     12.08 o
  -1   2   3        8.08        6.13      0.41 o
   0   2   3       17.40       18.39      0.37 o
   1   2   3      423.82      463.90      3.90 o
   2   2   3      300.92      312.67      2.72 o
   3   2   3       23.53       22.01      0.50 o
   4   2   3        0.03        2.19      0.46 o
   5   2   3      144.05      139.19      2.26 o
   6   2   3      390.95      391.05     11.26 o
   7   2   3      248.47      260.88      4.65 o
   8   2   3        9.63        9.53      0.76 o
 -10   3   3        1.09        3.27      1.20 o
  -9   3   3       28.34       24.51      1.22 o
  -8   3   3        2.87        4.64      0.89 o
  -7   3   3       40.09       41.66      1.60 o
  -6   3   3       95.08       97.66      1.64 o
  -5   3   3       39.92       51.84      0.71 o
  -4   3   3       10.77        7.17      0.31 o
  -3   3   3        5.04        5.70      0.28 o
  -2   3   3      213.14      224.46      2.66 o
  -1   3   3      310.83      315.14      3.99 o
   0   3   3     2268.83     2216.34     40.99 o
   1   3   3        0.80        1.99      0.43 o
   2   3   3       31.84       35.15      0.72 o
   3   3   3      226.36      218.73      2.01 o
   4   3   3       50.63       51.76      0.79 o
   5   3   3     1303.80     1345.48     21.48 o
   6   3   3      157.57      155.41      2.66 o
   7   3   3       13.17       13.92      0.82 o
   8   3   3        0.96        1.16      0.36 o
 -10   4   3        3.63        3.23      2.45 o
  -9   4   3        3.60        8.14      0.88 o
  -8   4   3        5.86        5.54      1.65 o
  -7   4   3        0.59        1.16      0.83 o
  -6   4   3       28.69       33.07      1.25 o
  -5   4   3       29.20       30.52      0.54 o
  -4   4   3      299.16      293.68      3.53 o
  -3   4   3      112.90      109.89      0.97 o
  -2   4   3      754.99      774.95     15.40 o
  -1   4   3     1343.61     1349.26     24.55 o
   0   4   3       19.59       16.77      0.68 o
   1   4   3     1736.85     1929.11     23.02 o
   2   4   3      132.96      141.80      1.63 o
   3   4   3      701.72      746.87      8.33 o
   4   4   3        5.64        6.87      0.64 o
   5   4   3       42.51       37.97      1.36 o
   6   4   3      121.31      124.74      3.15 o
   7   4   3        7.27        7.26      0.95 o
   8   4   3       10.60       11.04      0.89 o
 -10   5   3       14.00       13.23      2.64 o
  -9   5   3       17.75       17.79      1.02 o
  -8   5   3       52.12       50.91      1.61 o
  -7   5   3       71.62       73.69      1.82 o
  -6   5   3       49.37       47.15      1.49 o
  -5   5   3        1.34        1.30      0.25 o
  -4   5   3       60.76       55.21      1.09 o
  -3   5   3       42.09       40.30      0.50 o
  -2   5   3        2.74        0.78      0.17 o
  -1   5   3       79.08       72.55      1.05 o
   0   5   3      892.70     1018.74     13.57 o
   1   5   3       48.47       54.22      0.98 o
   2   5   3      366.80      391.97      4.41 o
   3   5   3       61.01       59.28      1.46 o
   4   5   3       19.47       17.94      0.88 o
   5   5   3      376.90      379.65     10.73 o
   6   5   3       23.33       22.74      1.38 o
   7   5   3       18.30       21.21      1.19 o
 -10   6   3       12.18        9.93      1.56 o
  -9   6   3        0.37        1.03      0.85 o
  -8   6   3       20.76       18.98      1.47 o
  -7   6   3        0.30        0.26      0.73 o
  -6   6   3        0.91        1.49      0.50 o
  -5   6   3        1.20        1.25      0.53 o
  -4   6   3       77.12       76.66      1.27 o
  -3   6   3       63.36       62.40      1.11 o
  -2   6   3       55.40       59.26      1.15 o
  -1   6   3       54.56       61.58      1.53 o
   0   6   3        9.32        8.84      0.45 o
   1   6   3       36.57       41.70      0.96 o
   2   6   3      251.36      241.22      3.90 o
   3   6   3      345.96      340.83      5.63 o
   4   6   3       33.47       32.02      1.05 o
   5   6   3       83.46       91.84      2.50 o
   6   6   3        0.72        1.22      0.72 o
   7   6   3       17.18       16.06      1.11 o
 -10   7   3       31.79       32.70      2.07 o
  -9   7   3       20.50       23.94      1.81 o
  -8   7   3        2.66        3.00      1.00 o
  -7   7   3       17.10       18.95      1.47 o
  -6   7   3        2.56        3.82      0.65 o
  -5   7   3      112.36      105.59      2.38 o
  -4   7   3       48.79       49.31      1.25 o
  -3   7   3        9.16        9.68      0.55 o
  -2   7   3       32.91       35.30      1.04 o
  -1   7   3       68.69       75.15      1.70 o
   0   7   3       33.19       38.43      0.82 o
   1   7   3       34.77       35.49      1.16 o
   2   7   3      473.86      462.25      7.07 o
   3   7   3        0.30        0.91      0.51 o
   4   7   3       11.99       12.02      0.72 o
   5   7   3        7.14        8.23      0.99 o
   6   7   3       45.40       46.12      1.67 o
  -9   8   3       85.15       91.75      3.70 o
  -8   8   3       25.61       26.16      1.71 o
  -7   8   3      226.29      232.80      5.53 o
  -6   8   3       17.01       19.76      1.07 o
  -5   8   3       23.06       24.60      1.54 o
  -4   8   3       35.07       36.43      2.11 o
  -3   8   3      194.31      188.93      3.51 o
  -2   8   3      104.65       97.19      2.61 o
  -1   8   3        2.51        3.66      0.66 o
   0   8   3        1.61        2.48      0.71 o
   1   8   3        5.93        7.77      0.91 o
   2   8   3       81.96       70.48      1.64 o
   3   8   3        0.51        1.20      0.51 o
   4   8   3        1.74        1.59      0.47 o
   5   8   3       16.43       12.82      0.91 o
  -9   9   3        3.73        3.35      1.25 o
  -8   9   3       91.57      101.45      3.41 o
  -7   9   3       65.44       71.62      2.28 o
  -6   9   3       37.10       35.30      1.67 o
  -5   9   3       91.61       91.31      2.85 o
  -4   9   3      387.58      385.80     10.32 o
  -3   9   3       34.68       37.82      1.54 o
  -2   9   3       26.16       35.63      1.75 o
  -1   9   3        0.14       -0.07      0.69 o
   0   9   3        6.36        8.54      0.84 o
   1   9   3        4.10        6.66      0.90 o
   2   9   3       16.97       15.41      0.98 o
   3   9   3        6.86        7.16      0.56 o
   4   9   3       12.94       11.82      0.83 o
  -8  10   3        0.53       -0.27      2.66 o
  -7  10   3        6.52        4.37      1.18 o
  -6  10   3       10.36       12.04      3.35 o
  -5  10   3      148.57      154.93      9.76 o
  -4  10   3      214.90      221.89      7.66 o
  -3  10   3      242.21      227.32      5.94 o
  -2  10   3       58.60       55.30      2.13 o
  -1  10   3       38.17       30.62      1.78 o
   0  10   3        0.72        1.02      0.55 o
   1  10   3       73.81       71.63      2.46 o
   2  10   3       12.24       17.33      0.91 o
   3  10   3        0.43        0.41      0.38 o
  -7  11   3       13.84        9.05      2.69 o
  -6  11   3       13.11       12.17      3.34 o
  -5  11   3       95.56       94.64      4.84 o
  -4  11   3        0.15        0.42      1.03 o
  -3  11   3        0.26        0.77      0.53 o
  -2  11   3       93.28      101.36      5.62 o
  -1  11   3       57.82       62.99      2.75 o
   0  11   3       74.69       73.68      2.21 o
   1  11   3        3.92        2.50      0.50 o
   2  11   3        3.41        2.62      0.62 o
  -6  12   3       22.16       19.99      2.85 o
  -5  12   3        8.37       10.31      1.54 o
  -4  12   3        1.49        1.17      1.16 o
  -3  12   3        8.78        5.33      1.49 o
  -2  12   3        0.00        0.03      0.50 o
  -1  12   3        4.22        1.99      0.71 o
   0  12   3        0.40        0.50      0.58 o
   0 -13   4       50.15       54.37      4.94 o
   1 -13   4      112.47      103.08      7.30 o
   2 -13   4        0.01       -0.25      0.43 o
   3 -13   4        0.00       -0.14      0.58 o
   4 -13   4       30.34       27.46      2.91 o
   5 -13   4        0.65        0.96      0.99 o
  -2 -12   4        4.19        1.49      1.73 o
  -1 -12   4       50.56       56.51      2.43 o
   0 -12   4      620.02      574.33     41.62 o
   1 -12   4       18.47       20.94      1.16 o
   2 -12   4       11.70       11.20      0.82 o
   3 -12   4        0.17       -0.30      0.55 o
   4 -12   4        8.17        9.38      1.11 o
   5 -12   4        9.06        8.95      1.38 o
   6 -12   4        1.35        0.96      0.89 o
  -4 -11   4       21.60       24.14      2.38 o
  -3 -11   4       22.11       21.51      1.87 o
  -2 -11   4        0.62        0.05      0.73 o
  -1 -11   4       57.78       49.29      3.37 o
   0 -11   4       29.53       26.08      1.03 o
   1 -11   4      164.67      148.33      3.84 o
   2 -11   4        7.46        6.00      0.68 o
   3 -11   4        8.28        8.96      0.68 o
   4 -11   4       19.92       17.63      0.96 o
   5 -11   4       27.54       22.58      0.94 o
   6 -11   4       49.07       44.32      1.33 o
   7 -11   4        3.97        2.28      0.89 o
  -5 -10   4        0.66        0.32      0.54 o
  -4 -10   4       69.56       66.24      3.67 o
  -3 -10   4        4.70        5.24      0.70 o
  -2 -10   4        4.21        3.98      0.66 o
  -1 -10   4        9.92       13.35      1.23 o
   0 -10   4      256.92      244.07      4.72 o
   1 -10   4       44.24       44.71      1.32 o
   2 -10   4       31.19       29.87      1.02 o
   3 -10   4       28.88       30.64      0.95 o
   4 -10   4       20.85       25.10      1.10 o
   5 -10   4       19.96       19.00      0.93 o
   6 -10   4       51.97       44.28      1.29 o
   7 -10   4        0.25        0.38      0.57 o
   8 -10   4        0.35        0.31      0.55 o
  -6  -9   4        5.29        2.61      1.95 o
  -5  -9   4        7.41        5.79      0.52 o
  -4  -9   4       10.55        7.46      0.81 o
  -3  -9   4      109.59      108.62      2.27 o
  -2  -9   4       80.17       73.86      1.88 o
  -1  -9   4      119.59      125.12      2.76 o
   0  -9   4      117.44      111.91      2.47 o
   1  -9   4       41.23       39.92      1.23 o
   2  -9   4      281.17      285.92      4.19 o
   3  -9   4       12.89       14.40      0.68 o
   4  -9   4        3.74        3.88      0.65 o
   5  -9   4        0.00        0.47      0.50 o
   6  -9   4        0.02        0.34      0.45 o
   7  -9   4       13.84       12.77      0.73 o
   8  -9   4        1.65        1.31      0.54 o
  -6  -8   4        0.01        0.27      0.41 o
  -5  -8   4       37.17       34.61      1.24 o
  -4  -8   4      208.40      200.62      3.64 o
  -3  -8   4       18.78       14.03      0.84 o
  -2  -8   4      207.54      205.12      3.27 o
  -1  -8   4       12.29       11.05      0.75 o
   0  -8   4      248.93      247.05      3.53 o
   1  -8   4        7.99        6.93      0.78 o
   2  -8   4       17.78       18.21      0.75 o
   3  -8   4       11.76        9.66      0.57 o
   4  -8   4       14.39       10.71      0.92 o
   5  -8   4       15.76       18.06      0.95 o
   6  -8   4       18.20       17.44      0.93 o
   7  -8   4       76.18       77.33      1.71 o
   8  -8   4       40.89       41.74      1.84 o
   9  -8   4        1.30        1.82      1.13 o
  -7  -7   4        0.24        0.02      0.30 o
  -6  -7   4       30.22       30.82      1.09 o
  -5  -7   4       39.00       36.43      1.23 o
  -4  -7   4       76.49       68.35      1.40 o
  -3  -7   4       23.88       21.51      0.80 o
  -2  -7   4        3.57        2.18      0.54 o
  -1  -7   4       18.70       14.77      0.53 o
   0  -7   4        0.54        0.72      0.30 o
   1  -7   4       14.56       16.06      0.65 o
   2  -7   4      114.33      113.93      1.27 o
   3  -7   4        2.03        1.98      0.31 o
   4  -7   4       79.13       79.99      3.15 o
   5  -7   4        0.00        0.70      0.54 o
   6  -7   4      330.73      340.74     12.20 o
   7  -7   4       13.83       14.93      0.87 o
   8  -7   4       97.68       96.87      1.84 o
   9  -7   4       15.40       16.01      0.84 o
  -8  -6   4       14.65       17.87      0.99 o
  -7  -6   4       85.29       85.53      3.38 o
  -6  -6   4       24.19       19.63      1.03 o
  -5  -6   4       30.41       29.00      1.54 o
  -4  -6   4       95.41       92.69      1.73 o
  -3  -6   4       81.12       70.00      1.48 o
  -2  -6   4      146.32      132.11      1.62 o
  -1  -6   4      163.77      159.43      1.47 o
   0  -6   4      554.93      520.85      4.86 o
   1  -6   4        3.76        6.21      0.54 o
   2  -6   4       89.47      103.87      1.16 o
   3  -6   4       76.79       68.45      1.32 o
   4  -6   4      373.77      359.20      4.39 o
   5  -6   4      264.97      260.90      3.77 o
   6  -6   4      163.69      153.92      2.65 o
   7  -6   4      273.75      272.61      9.08 o
   8  -6   4        0.87        0.90      0.45 o
   9  -6   4       11.10       10.98      0.99 o
  -8  -5   4        7.75        7.35      1.03 o
  -7  -5   4        0.00        0.42      0.41 o
  -6  -5   4        8.05        8.71      0.78 o
  -5  -5   4      317.12      312.27      4.69 o
  -4  -5   4        0.32        0.39      0.34 o
  -3  -5   4       10.84       17.89      0.52 o
  -2  -5   4      486.96      513.51      4.31 o
  -1  -5   4       31.71       36.51      0.54 o
   0  -5   4        0.12        0.68      0.22 o
   1  -5   4     1018.65     1042.02     13.32 o
   2  -5   4        6.22        8.24      0.38 o
   3  -5   4      120.92      103.26      1.18 o
   4  -5   4      159.90      154.94      1.55 o
   5  -5   4        7.81        9.01      0.69 o
   6  -5   4     1266.74     1262.18     18.80 o
   7  -5   4       90.00       85.07      1.87 o
   8  -5   4        8.15        8.81      0.69 o
   9  -5   4        3.83        4.05      0.39 o
  -9  -4   4        4.29        3.42      0.73 o
  -8  -4   4       74.78       72.72      2.18 o
  -7  -4   4      203.47      195.02      5.44 o
  -6  -4   4       22.91       17.99      0.76 o
  -5  -4   4       43.09       44.17      1.19 o
  -4  -4   4      173.53      159.99      1.94 o
  -3  -4   4      227.53      250.87      2.31 o
  -2  -4   4       16.37       17.92      0.51 o
  -1  -4   4      259.24      275.63      2.24 o
   0  -4   4      936.34      967.42      8.21 o
   1  -4   4      720.62      735.46      7.04 o
   2  -4   4      882.37      884.49      7.70 o
   3  -4   4      350.07      346.07      2.85 o
   4  -4   4      281.00      283.24      2.62 o
   5  -4   4       88.94       86.25      1.41 o
   6  -4   4       13.49       14.21      1.19 o
   7  -4   4      250.71      229.06      4.47 o
   8  -4   4       30.68       28.00      0.98 o
   9  -4   4        7.06        9.81      2.06 o
  -9  -3   4        7.04        5.66      0.98 o
  -8  -3   4       47.24       44.35      1.78 o
  -7  -3   4        1.42        1.41      0.55 o
  -6  -3   4       27.23       24.75      1.09 o
  -5  -3   4      281.50      278.53      4.96 o
  -4  -3   4       61.89       71.65      1.12 o
  -3  -3   4      158.57      164.31      1.48 o
  -2  -3   4     1241.00     1225.66     10.79 o
  -1  -3   4      198.98      200.28      2.80 o
   0  -3   4        3.06        3.28      0.29 o
   1  -3   4      474.01      466.50      4.75 o
   2  -3   4       86.28       93.44      0.99 o
   3  -3   4       87.72       92.97      0.90 o
   4  -3   4     1039.89     1047.47     11.62 o
   5  -3   4       41.09       46.81      0.95 o
   6  -3   4      510.33      496.53      7.67 o
   7  -3   4      281.09      270.01      5.10 o
   8  -3   4       26.81       26.16      1.10 o
   9  -3   4       20.12       16.38      0.95 o
  -9  -2   4        0.26        0.03      0.50 o
  -8  -2   4      120.06      111.52      3.86 o
  -7  -2   4       50.53       50.09      1.63 o
  -6  -2   4       33.68       33.30      1.08 o
  -5  -2   4        0.21        0.60      0.24 o
  -4  -2   4       51.24       44.13      0.66 o
  -3  -2   4      218.64      221.41      2.42 o
  -2  -2   4       13.67       15.56      0.40 o
  -1  -2   4     1613.88     1372.82     11.10 o
   0  -2   4       62.07       46.71      0.59 o
   1  -2   4      566.38      547.81      7.54 o
   2  -2   4        5.48        9.16      0.33 o
   3  -2   4      246.70      252.43      2.03 o
   4  -2   4     1058.01     1129.96      9.87 o
   5  -2   4     1573.61     1628.85     22.25 o
   6  -2   4     1486.35     1518.38     26.15 o
   7  -2   4      490.74      479.46     11.12 o
   8  -2   4        8.60        9.38      0.66 o
   9  -2   4       46.08       51.67      1.36 o
 -10  -1   4      175.48      183.55      4.33 o
  -9  -1   4        0.55        2.36      0.83 o
  -8  -1   4       25.90       21.10      1.02 o
  -7  -1   4        9.17       11.21      0.73 o
  -6  -1   4       16.37       19.57      0.87 o
  -5  -1   4      157.02      154.63      1.70 o
  -4  -1   4      142.14      144.19      2.35 o
  -3  -1   4        0.40        1.41      0.31 o
  -2  -1   4       30.51       30.25      0.62 o
  -1  -1   4     1565.45     1434.30     12.78 o
   0  -1   4        1.32        2.19      0.39 o
   1  -1   4        1.89        1.69      0.20 o
   2  -1   4       15.66       12.32      0.30 o
   3  -1   4       24.54       19.87      0.40 o
   4  -1   4      629.21      632.48      5.34 o
   5  -1   4        0.31        1.36      0.37 o
   6  -1   4      156.04      147.82      2.44 o
   7  -1   4      255.57      253.87      5.87 o
   8  -1   4       15.97       14.78      0.96 o
   9  -1   4        2.90        1.52      0.52 o
 -10   0   4        0.86        0.39      0.68 o
  -9   0   4       26.33       29.15      0.98 o
  -8   0   4       65.80       56.61      1.32 o
  -7   0   4      350.92      356.92      5.20 o
  -6   0   4       23.33       20.51      0.85 o
  -5   0   4      148.76      144.32      1.68 o
  -4   0   4       21.37       21.74      0.40 o
  -3   0   4      263.19      281.80      3.90 o
  -2   0   4     7748.98     7567.60     99.47 o
  -1   0   4      165.74      147.56      1.25 o
   0   0   4     3418.73     2992.61     68.82 o
   1   0   4      140.79      132.74      1.43 o
   2   0   4      963.52     1003.59     12.17 o
   3   0   4      950.34     1038.68     11.25 o
   4   0   4      587.84      633.23      5.35 o
   5   0   4     2252.64     2358.54     35.55 o
   6   0   4      430.92      432.67      7.82 o
   7   0   4      137.09      145.79      4.18 o
   8   0   4       62.64       58.01      1.68 o
   9   0   4       38.97       40.59      1.08 o
 -10   1   4      114.69      115.23     11.95 o
  -9   1   4        0.31        0.50      0.36 o
  -8   1   4       47.13       48.55      1.25 o
  -7   1   4        6.27        8.65      0.74 o
  -6   1   4        0.63        1.39      0.60 o
  -5   1   4      142.83      137.00      1.80 o
  -4   1   4      193.58      197.61      2.70 o
  -3   1   4     1290.52     1302.11     14.17 o
  -2   1   4     3363.79     3273.20     38.01 o
  -1   1   4      716.13      681.28      9.98 o
   0   1   4       31.82       26.11      0.42 o
   1   1   4     1590.14     1510.70     16.78 o
   2   1   4      912.28      946.92      9.79 o
   3   1   4      630.72      681.57      6.40 o
   4   1   4      218.02      222.02      2.11 o
   5   1   4      173.33      156.52      2.57 o
   6   1   4      435.23      431.38      6.72 o
   7   1   4       26.39       24.54      0.96 o
   8   1   4       60.25       58.31      1.36 o
 -10   2   4       29.04       30.39      1.18 o
  -9   2   4        2.71        3.07      0.65 o
  -8   2   4      135.82      133.69      3.26 o
  -7   2   4        1.54        3.01      0.76 o
  -6   2   4        0.52        0.26      0.64 o
  -5   2   4      419.23      484.60      5.55 o
  -4   2   4       50.10       57.57      0.69 o
  -3   2   4       91.73       95.79      1.27 o
  -2   2   4      173.74      178.26      2.22 o
  -1   2   4       13.26       10.57      0.28 o
   0   2   4      548.39      575.87      9.47 o
   1   2   4      332.97      373.17      3.16 o
   2   2   4     1082.01     1282.11     12.60 o
   3   2   4       54.67       58.50      0.80 o
   4   2   4      126.64      137.77      1.53 o
   5   2   4        7.58        7.69      0.81 o
   6   2   4       30.93       30.20      1.29 o
   7   2   4        0.03        0.75      0.85 o
   8   2   4       15.05       16.09      1.01 o
 -10   3   4        1.76       16.85      9.38 o
  -9   3   4        1.12        0.93      0.55 o
  -8   3   4       84.02       86.23      4.44 o
  -7   3   4        8.22        8.35      1.12 o
  -6   3   4      136.00      148.97      3.78 o
  -5   3   4      104.26       98.77      1.29 o
  -4   3   4      149.52      178.03      2.40 o
  -3   3   4      630.50      687.89     11.54 o
  -2   3   4      186.80      191.26      3.01 o
  -1   3   4      263.16      271.86      3.32 o
   0   3   4       68.67       73.01      0.91 o
   1   3   4       77.83       75.74      0.96 o
   2   3   4      141.86      166.58      2.69 o
   3   3   4      229.67      247.58      2.52 o
   4   3   4        1.13        0.73      0.43 o
   5   3   4      284.54      293.36      5.02 o
   6   3   4       92.22       89.86      3.21 o
   7   3   4       12.79       14.39      1.04 o
   8   3   4        0.08        0.22      0.41 o
 -10   4   4       24.80       24.99      2.13 o
  -9   4   4        8.29        7.65      0.83 o
  -8   4   4       91.13       88.22      3.14 o
  -7   4   4        0.05        0.51      0.89 o
  -6   4   4       62.10       60.59      1.69 o
  -5   4   4       13.40       10.36      0.44 o
  -4   4   4      111.30      111.31      1.51 o
  -3   4   4      178.69      161.57      2.27 o
  -2   4   4       38.94       43.55      0.90 o
  -1   4   4      712.30      746.84     12.19 o
   0   4   4        7.59        9.00      0.52 o
   1   4   4     1072.52     1197.50     14.12 o
   2   4   4     1841.10     2079.61     27.27 o
   3   4   4        2.66        4.50      0.91 o
   4   4   4      424.06      428.59      6.27 o
   5   4   4       58.86       59.55      1.80 o
   6   4   4        3.22        3.91      0.61 o
   7   4   4        1.77        0.59      0.70 o
 -10   5   4        0.15        0.65      0.91 o
  -9   5   4        9.52       10.50      2.23 o
  -8   5   4       28.04       29.38      1.97 o
  -7   5   4        9.02        8.65      1.32 o
  -6   5   4       11.99       10.58      1.10 o
  -5   5   4      313.02      301.92      7.18 o
  -4   5   4      236.36      242.32      5.84 o
  -3   5   4       45.80       36.33      0.65 o
  -2   5   4      128.40      121.82      1.66 o
  -1   5   4      358.92      391.28      7.26 o
   0   5   4        2.11        2.04      0.38 o
   1   5   4        0.41        2.01      0.45 o
   2   5   4       22.55       17.47      0.90 o
   3   5   4      159.52      160.72      2.77 o
   4   5   4      185.07      179.74      2.92 o
   5   5   4       22.27       19.15      1.13 o
   6   5   4       18.66       17.77      0.98 o
   7   5   4       68.37       73.52      2.16 o
 -10   6   4        1.64        2.12      0.97 o
  -9   6   4        1.84        1.23      0.85 o
  -8   6   4        8.24        8.63      1.20 o
  -7   6   4      266.53      283.92      6.80 o
  -6   6   4       54.07       56.53      2.26 o
  -5   6   4       91.74       92.31      1.79 o
  -4   6   4      127.41      122.50      3.41 o
  -3   6   4        7.04        9.33      0.39 o
  -2   6   4      175.97      194.05      4.67 o
  -1   6   4      154.03      161.52      4.28 o
   0   6   4        0.07        1.28      0.42 o
   1   6   4      102.13      112.95      1.97 o
   2   6   4      160.66      163.67      2.67 o
   3   6   4        1.08        1.57      0.56 o
   4   6   4        1.10        1.41      0.70 o
   5   6   4        0.91        0.93      0.51 o
   6   6   4       26.87       25.66      1.20 o
 -10   7   4        3.00        1.82      1.03 o
  -9   7   4        0.17        0.02      0.67 o
  -8   7   4       71.53       72.58      2.35 o
  -7   7   4      145.45      149.59      3.65 o
  -6   7   4      144.84      152.65      3.87 o
  -5   7   4      507.66      507.36      9.29 o
  -4   7   4       76.35       79.93      2.02 o
  -3   7   4      517.87      542.73      8.66 o
  -2   7   4      322.38      323.41      7.55 o
  -1   7   4        4.05        4.11      0.96 o
   0   7   4        0.02        1.55      0.95 o
   1   7   4       15.53       14.20      0.79 o
   2   7   4        0.07        0.64      0.48 o
   3   7   4       17.82       18.16      0.87 o
   4   7   4        4.73        4.81      0.57 o
   5   7   4       35.38       35.25      1.63 o
   6   7   4       67.35       79.21      2.38 o
  -9   8   4        0.83        0.89      0.81 o
  -8   8   4       46.12       48.45      2.18 o
  -7   8   4      194.25      197.11      4.27 o
  -6   8   4      163.98      169.16      3.02 o
  -5   8   4      102.46      103.07      2.86 o
  -4   8   4      154.49      156.26      3.71 o
  -3   8   4        0.35        0.42      0.71 o
  -2   8   4      250.73      257.06      5.37 o
  -1   8   4        1.16        4.25      1.09 o
   0   8   4       77.79       70.88      1.80 o
   1   8   4        8.51        8.45      0.70 o
   2   8   4        7.67        6.01      0.64 o
   3   8   4       22.41       25.44      0.90 o
   4   8   4        0.20        0.32      0.38 o
   5   8   4        0.01        0.00      0.57 o
  -9   9   4       14.69       16.16      1.88 o
  -8   9   4       14.41       14.27      2.50 o
  -7   9   4       54.65       52.31      1.77 o
  -6   9   4      549.94      558.54     11.52 o
  -5   9   4       85.38       86.99      3.00 o
  -4   9   4      303.33      347.10     35.08 o
  -3   9   4      350.33      354.42      7.58 o
  -2   9   4      114.91      110.93      3.08 o
  -1   9   4       30.85       24.44      1.66 o
   0   9   4        0.94        1.17      0.92 o
   1   9   4       54.35       46.05      1.46 o
   2   9   4        0.02       -0.04      0.45 o
   3   9   4       15.94       15.83      0.86 o
   4   9   4       17.60       15.26      0.87 o
  -8  10   4       16.22       19.78      3.64 o
  -7  10   4        7.65        5.21      4.01 o
  -6  10   4      351.03      397.04     38.76 o
  -5  10   4       35.10       41.27      1.96 o
  -4  10   4       25.63       27.31      2.13 o
  -3  10   4        3.36        2.38      0.69 o
  -2  10   4       71.05       72.40      2.44 o
  -1  10   4        0.03       -0.10      0.66 o
   0  10   4       35.21       25.80      1.75 o
   1  10   4        7.16        6.58      0.65 o
   2  10   4        2.18        0.76      0.45 o
   3  10   4        1.20        0.55      0.49 o
  -7  11   4       64.63       72.37      5.82 o
  -6  11   4      148.91      153.96     14.15 o
  -5  11   4       24.68       24.18      1.90 o
  -4  11   4        5.44        4.78      1.43 o
  -3  11   4        0.44       -0.02      0.43 o
  -2  11   4        0.27        0.05      0.57 o
  -1  11   4        0.25        0.61      0.76 o
   0  11   4        0.19        0.43      0.69 o
   1  11   4        0.85        0.30      0.52 o
  -6  12   4      129.75      151.44     10.80 o
  -5  12   4       86.71       92.13      6.88 o
  -4  12   4       59.25       57.17      6.33 o
  -3  12   4       40.74       46.41      2.61 o
  -2  12   4        2.23        1.02      0.81 o
  -1  12   4        8.40       11.43      1.45 o
   0  12   4        0.79        0.61      0.85 o
   0 -13   5       81.41       86.49      3.54 o
   1 -13   5        5.31        6.78      1.28 o
   2 -13   5       31.25       32.04      2.85 o
   3 -13   5       24.20       29.77      2.25 o
   4 -13   5        0.82       -0.06      0.43 o
   5 -13   5        1.27        1.16      0.97 o
  -2 -12   5        0.50        0.22      0.49 o
  -1 -12   5        2.99       10.49      4.05 o
   0 -12   5       45.41       41.75      2.07 o
   1 -12   5        4.74        5.83      0.67 o
   2 -12   5       27.31       25.23      0.90 o
   3 -12   5        0.16        0.14      0.39 o
   4 -12   5       18.85       18.04      0.81 o
   5 -12   5        0.03        0.34      0.45 o
   6 -12   5        0.04        0.28      0.91 o
  -4 -11   5       15.03       12.66      1.53 o
  -3 -11   5       25.20       23.19      2.32 o
  -2 -11   5       25.82       24.95      1.52 o
  -1 -11   5        1.71        1.35      0.45 o
   0 -11   5       48.39       45.87      1.65 o
   1 -11   5       42.18       42.59      1.18 o
   2 -11   5       25.94       23.92      0.87 o
   3 -11   5        9.76        8.10      0.58 o
   4 -11   5       27.52       24.86      1.01 o
   5 -11   5       99.27       90.83      3.41 o
   6 -11   5       23.28       19.75      1.05 o
   7 -11   5        0.47        0.47      1.05 o
  -5 -10   5       16.96       16.33      1.45 o
  -4 -10   5        2.26        1.53      0.72 o
  -3 -10   5       28.02       28.85      1.26 o
  -2 -10   5       12.93       12.13      0.72 o
  -1 -10   5      285.73      294.13      4.53 o
   0 -10   5       35.84       35.40      1.38 o
   1 -10   5      238.62      240.16      3.94 o
   2 -10   5      319.69      310.31      5.23 o
   3 -10   5        1.04        1.17      0.47 o
   4 -10   5        4.18        2.52      0.53 o
   5 -10   5       18.44       21.67      1.00 o
   6 -10   5       13.55       13.36      0.81 o
   7 -10   5        0.63        0.72      0.55 o
   8 -10   5       18.84       17.13      1.14 o
  -5  -9   5        0.67        0.42      0.34 o
  -4  -9   5       48.86       45.69      1.50 o
  -3  -9   5       11.46       14.48      1.20 o
  -2  -9   5      174.73      173.34      3.04 o
  -1  -9   5        0.30       -0.28      0.61 o
   0  -9   5     1245.50     1290.12     19.59 o
   1  -9   5       70.05       64.48      1.55 o
   2  -9   5      122.11      125.72      2.28 o
   3  -9   5        1.92        2.74      0.46 o
   4  -9   5       14.98       14.18      0.90 o
   5  -9   5       11.04        8.58      0.80 o
   6  -9   5       12.60       11.22      0.80 o
   7  -9   5       63.86       67.25      2.17 o
   8  -9   5        0.38        0.90      0.35 o
  -6  -8   5       11.16        9.57      0.63 o
  -5  -8   5       40.36       37.77      1.13 o
  -4  -8   5       29.45       31.19      0.98 o
  -3  -8   5        0.08        0.06      0.37 o
  -2  -8   5      208.89      215.13      3.44 o
  -1  -8   5       77.64       76.53      2.32 o
   0  -8   5       12.24       10.53      0.65 o
   1  -8   5       40.63       43.00      1.11 o
   2  -8   5       72.44       68.78      1.40 o
   3  -8   5       53.77       54.33      1.33 o
   4  -8   5        8.54        7.12      0.87 o
   5  -8   5        8.54        8.81      0.79 o
   6  -8   5       85.74       83.15      2.26 o
   7  -8   5      191.14      190.52      3.26 o
   8  -8   5        0.42        0.31      0.41 o
  -7  -7   5        3.75        1.35      0.83 o
  -6  -7   5       67.50       64.18      1.61 o
  -5  -7   5       23.88       22.54      0.99 o
  -4  -7   5        0.22        0.60      0.37 o
  -3  -7   5       15.52       13.89      0.68 o
  -2  -7   5        1.34        1.50      0.40 o
  -1  -7   5        0.81        1.45      0.36 o
   0  -7   5       24.55       20.36      0.49 o
   1  -7   5        2.09        1.46      0.33 o
   2  -7   5       34.98       33.90      1.01 o
   3  -7   5       11.31       11.34      0.43 o
   4  -7   5        1.33        0.89      0.64 o
   5  -7   5       21.73       22.21      1.19 o
   6  -7   5       59.15       59.93      1.59 o
   7  -7   5      509.60      509.23      9.86 o
   8  -7   5        6.02        6.15      0.74 o
   9  -7   5        3.08        5.11      0.72 o
  -8  -6   5       15.20       20.27      1.08 o
  -7  -6   5       87.83       91.79      2.34 o
  -6  -6   5        0.12        0.99      0.47 o
  -5  -6   5      101.75       87.39      1.72 o
  -4  -6   5       26.92       23.16      0.78 o
  -3  -6   5       13.69       14.64      0.65 o
  -2  -6   5        9.51       10.44      0.43 o
  -1  -6   5       25.60       22.92      0.39 o
   0  -6   5       41.82       41.78      0.60 o
   1  -6   5        2.30        3.71      0.30 o
   2  -6   5       85.06       82.48      0.95 o
   3  -6   5        4.99        2.39      0.26 o
   4  -6   5      265.13      245.69      4.07 o
   5  -6   5      273.93      254.64      7.01 o
   6  -6   5      698.20      694.71     16.58 o
   7  -6   5      146.33      147.50      2.78 o
   8  -6   5        0.05        0.13      0.37 o
   9  -6   5        0.53        0.40      0.29 o
  -8  -5   5        2.73        1.93      0.69 o
  -7  -5   5       19.87       19.49      1.24 o
  -6  -5   5       70.22       69.32      1.51 o
  -5  -5   5       23.36       22.62      0.86 o
  -4  -5   5       10.95       11.31      0.61 o
  -3  -5   5       19.60       20.80      0.55 o
  -2  -5   5       24.18       28.08      0.51 o
  -1  -5   5       74.03       85.84      0.86 o
   0  -5   5      109.42      112.90      0.95 o
   1  -5   5       48.74       62.53      0.76 o
   2  -5   5      155.44      163.60      1.52 o
   3  -5   5      169.03      164.13      1.69 o
   4  -5   5      260.68      253.22      6.00 o
   5  -5   5       30.10       30.04      1.07 o
   6  -5   5     2091.70     2138.64     38.44 o
   7  -5   5      198.02      198.73      3.44 o
   8  -5   5        8.90        9.91      0.73 o
   9  -5   5       38.86       37.92      1.03 o
  -9  -4   5       64.95       66.61      2.17 o
  -8  -4   5        0.56        1.20      0.76 o
  -7  -4   5        2.14        2.91      0.58 o
  -6  -4   5       58.30       53.24      1.62 o
  -5  -4   5        9.03        9.18      0.62 o
  -4  -4   5      133.03      135.45      1.62 o
  -3  -4   5       63.23       81.60      0.87 o
  -2  -4   5      115.44      123.63      2.45 o
  -1  -4   5     2216.64     2189.52     20.97 o
   0  -4   5      102.06      109.22      1.09 o
   1  -4   5      772.23      824.90      7.41 o
   2  -4   5      479.03      488.05      4.09 o
   3  -4   5        7.43       15.22      0.38 o
   4  -4   5       16.41       15.62      0.60 o
   5  -4   5       43.26       41.92      1.05 o
   6  -4   5     1305.08     1350.57     22.63 o
   7  -4   5      157.75      163.28      2.95 o
   8  -4   5       13.13       12.50      2.20 o
   9  -4   5       84.87       77.59      4.33 o
  -9  -3   5        8.07       10.02      1.37 o
  -8  -3   5       13.29       11.81      1.36 o
  -7  -3   5       37.19       36.14      1.26 o
  -6  -3   5        1.78        4.48      1.16 o
  -5  -3   5       93.70       98.39      1.41 o
  -4  -3   5        0.07        0.14      0.18 o
  -3  -3   5      383.92      405.67      3.90 o
  -2  -3   5     1562.49     1526.45     15.00 o
  -1  -3   5       14.00       15.74      0.71 o
   0  -3   5     2469.05     2282.70     22.38 o
   1  -3   5      248.18      254.86      2.12 o
   2  -3   5      180.40      186.54      2.24 o
   3  -3   5      309.76      319.73      3.84 o
   4  -3   5      102.43       96.27      0.99 o
   5  -3   5      111.16       94.46      1.93 o
   6  -3   5      411.39      400.08      7.39 o
   7  -3   5       84.91       96.14      2.66 o
   8  -3   5       19.85       20.19      1.10 o
   9  -3   5       19.23       18.43      1.14 o
  -9  -2   5       15.12       17.68      1.27 o
  -8  -2   5       32.90       31.84      1.28 o
  -7  -2   5       25.26       20.83      1.05 o
  -6  -2   5        5.53        5.05      0.58 o
  -5  -2   5      247.83      231.03      4.35 o
  -4  -2   5       34.04       34.04      0.59 o
  -3  -2   5       24.72       22.99      0.45 o
  -2  -2   5      160.74      163.91      1.54 o
  -1  -2   5      422.18      410.59      6.34 o
   0  -2   5       33.76       34.08      0.56 o
   1  -2   5       82.85       75.35      0.82 o
   2  -2   5        4.52       14.19      0.38 o
   3  -2   5     3469.33     3517.22     51.15 o
   4  -2   5     1232.29     1274.71     16.20 o
   5  -2   5        6.42        7.46      1.06 o
   6  -2   5     1216.68     1191.18     23.78 o
   7  -2   5        0.03        0.00      0.34 o
   8  -2   5      123.55      104.91      1.95 o
   9  -2   5       47.37       51.06      1.69 o
  -9  -1   5       31.16       31.83      1.54 o
  -8  -1   5       85.05       84.47      2.08 o
  -7  -1   5        1.33        3.28      0.57 o
  -6  -1   5       34.44       29.87      1.03 o
  -5  -1   5       61.49       64.77      1.40 o
  -4  -1   5       69.46       70.18      0.80 o
  -3  -1   5     1593.25     1564.99     17.43 o
  -2  -1   5       12.62       11.84      0.32 o
  -1  -1   5      314.39      315.09      3.56 o
   0  -1   5       88.35       84.36      1.30 o
   1  -1   5      621.69      608.29     10.30 o
   2  -1   5      136.42      159.45      1.49 o
   3  -1   5      200.41      212.59      1.84 o
   4  -1   5       28.89       28.74      0.52 o
   5  -1   5        0.20        2.86      0.75 o
   6  -1   5      101.26      101.10      1.83 o
   7  -1   5       85.25       69.14      1.57 o
   8  -1   5        6.48        6.29      0.61 o
   9  -1   5        1.01        1.71      0.62 o
 -10   0   5        0.56        0.75      0.79 o
  -9   0   5      132.65      133.21      2.54 o
  -8   0   5       14.36       13.57      0.78 o
  -7   0   5        2.77        2.67      0.59 o
  -6   0   5        8.64        7.88      0.67 o
  -5   0   5       99.53       97.14      2.24 o
  -4   0   5       90.84       94.84      1.23 o
  -3   0   5     2876.33     2749.34     39.51 o
  -2   0   5       32.84       39.70      0.45 o
  -1   0   5      394.71      388.11      5.09 o
   0   0   5       12.61       11.68      0.30 o
   1   0   5     1128.58     1110.22     19.11 o
   2   0   5       18.93       14.40      0.58 o
   3   0   5     1213.85     1470.46     14.41 o
   4   0   5        1.45        3.07      0.24 o
   5   0   5       42.71       43.39      1.08 o
   6   0   5       77.10       66.37      1.50 o
   7   0   5        5.96        6.42      0.62 o
   8   0   5       12.06        9.42      0.59 o
 -10   1   5        2.19        0.66      0.40 o
  -9   1   5       94.06       88.22      2.32 o
  -8   1   5       55.92       54.46      1.31 o
  -7   1   5       71.97       69.59      1.64 o
  -6   1   5       94.74       90.13      1.64 o
  -5   1   5      376.83      392.88      4.25 o
  -4   1   5     2088.51     2259.77     26.28 o
  -3   1   5      434.88      462.31      5.26 o
  -2   1   5      446.58      500.37      6.85 o
  -1   1   5     2688.73     2625.02     28.21 o
   0   1   5      930.16      945.31     20.84 o
   1   1   5     4274.20     4344.84     63.37 o
   2   1   5     1735.63     1853.35     19.61 o
   3   1   5      208.17      226.91      2.25 o
   4   1   5       47.17       51.06      0.80 o
   5   1   5       62.21       55.92      1.48 o
   6   1   5        0.01        0.48      0.47 o
   7   1   5       46.43       45.78      1.30 o
   8   1   5       21.86       18.08      0.88 o
 -10   2   5        3.32        2.17      0.89 o
  -9   2   5        0.04        0.76      0.52 o
  -8   2   5       19.34       22.31      0.95 o
  -7   2   5        0.38        0.19      0.39 o
  -6   2   5       81.05       81.50      1.53 o
  -5   2   5     1099.10     1208.49     13.46 o
  -4   2   5        0.77        0.99      0.25 o
  -3   2   5     2615.71     2638.36     41.32 o
  -2   2   5     2252.95     2196.67     29.87 o
  -1   2   5     1130.87     1152.63     12.84 o
   0   2   5       11.35       10.97      0.30 o
   1   2   5      320.64      366.01      3.11 o
   2   2   5      249.03      260.83      2.58 o
   3   2   5        2.43        2.64      0.41 o
   4   2   5      131.44      131.78      2.40 o
   5   2   5       46.07       43.66      1.53 o
   6   2   5        8.54        8.55      0.82 o
   7   2   5        3.38        2.79      0.50 o
   8   2   5        0.00        0.21      0.56 o
 -10   3   5        0.95       -0.57      0.57 o
  -9   3   5       18.40       15.04      0.88 o
  -8   3   5        0.05       -0.58      1.31 o
  -7   3   5        2.70        4.09      0.93 o
  -6   3   5        1.76        1.99      0.42 o
  -5   3   5       72.75       71.36      1.06 o
  -4   3   5      419.32      460.86      5.64 o
  -3   3   5      490.03      516.63      8.89 o
  -2   3   5     1467.55     1654.66     21.97 o
  -1   3   5      853.35      978.27     11.25 o
   0   3   5       52.93       43.84      0.61 o
   1   3   5        7.64        5.03      0.44 o
   2   3   5       98.40      122.72      1.56 o
   3   3   5       10.10       13.83      0.76 o
   4   3   5      417.33      416.85      6.02 o
   5   3   5       56.14       57.69      1.58 o
   6   3   5       44.74       42.88      1.27 o
   7   3   5        0.34        0.46      0.35 o
 -10   4   5        2.25        1.75      0.97 o
  -9   4   5       23.78       22.98      1.05 o
  -8   4   5        1.19        2.35      1.15 o
  -7   4   5        1.32        1.37      0.83 o
  -6   4   5      151.92      152.16      5.72 o
  -5   4   5       25.68       24.10      0.87 o
  -4   4   5      100.12      109.50      2.32 o
  -3   4   5      571.51      621.91      9.91 o
  -2   4   5       27.92       28.84      0.45 o
  -1   4   5       50.85       55.59      0.75 o
   0   4   5        0.00        0.30      0.29 o
   1   4   5       36.22       44.95      0.91 o
   2   4   5      145.25      148.11      2.28 o
   3   4   5      157.72      155.93      2.52 o
   4   4   5       14.58       13.30      0.77 o
   5   4   5        0.35        0.84      0.53 o
   6   4   5       62.61       62.94      2.25 o
   7   4   5        0.62        0.30      0.40 o
 -10   5   5        7.87        7.21      1.23 o
  -9   5   5        0.03       -0.08      0.60 o
  -8   5   5       46.92       48.22      3.28 o
  -7   5   5       45.64       42.52      2.28 o
  -6   5   5        0.70        0.59      0.67 o
  -5   5   5      175.91      184.60      6.77 o
  -4   5   5       46.14       47.27      1.02 o
  -3   5   5       50.16       50.62      0.68 o
  -2   5   5     1205.22     1398.15     25.86 o
  -1   5   5       78.73      100.45      1.31 o
   0   5   5       35.62       42.54      0.81 o
   1   5   5       59.64       58.26      1.24 o
   2   5   5      180.81      181.29      2.82 o
   3   5   5        4.00        5.24      0.66 o
   4   5   5        2.08        2.18      0.58 o
   5   5   5       18.81       18.80      0.95 o
   6   5   5        4.68        2.15      0.82 o
 -10   6   5       47.59       50.72      4.21 o
  -9   6   5       57.11       62.56      4.15 o
  -8   6   5        4.90        5.95      1.03 o
  -7   6   5      111.73      108.52      3.02 o
  -6   6   5       31.58       32.59      1.52 o
  -5   6   5       23.87       22.98      1.16 o
  -4   6   5        6.30        7.01      0.80 o
  -3   6   5      542.65      576.32      7.52 o
  -2   6   5       33.72       29.10      1.31 o
  -1   6   5        0.89        0.95      0.36 o
   0   6   5       22.97       23.12      1.19 o
   1   6   5        3.68        2.67      0.53 o
   2   6   5       14.48       15.79      0.86 o
   3   6   5        9.16        7.90      0.70 o
   4   6   5       16.62       15.28      0.82 o
   5   6   5        1.93        3.14      0.56 o
   6   6   5        7.25        8.39      1.14 o
  -9   7   5        8.93       10.07      1.27 o
  -8   7   5        5.34        5.85      1.88 o
  -7   7   5       99.90      101.21      3.55 o
  -6   7   5      817.04      838.29     34.53 o
  -5   7   5     1057.33     1084.09     25.41 o
  -4   7   5        2.71        4.67      0.70 o
  -3   7   5      102.05      100.15      2.50 o
  -2   7   5      109.45      109.39      3.36 o
  -1   7   5       35.05       37.86      1.75 o
   0   7   5        1.09        0.99      0.37 o
   1   7   5        9.62        9.20      0.73 o
   2   7   5        3.89        3.88      0.58 o
   3   7   5        0.36        0.87      0.45 o
   4   7   5        2.99        3.63      0.50 o
   5   7   5        1.37        0.66      0.47 o
  -9   8   5        0.75        0.12      0.56 o
  -8   8   5        6.13        6.77      1.00 o
  -7   8   5      100.28      107.09      4.04 o
  -6   8   5      281.26      287.91     16.02 o
  -5   8   5        0.14        0.41      0.62 o
  -4   8   5       99.33       96.93      2.75 o
  -3   8   5       43.29       44.12      1.60 o
  -2   8   5       30.56       29.21      1.58 o
  -1   8   5        0.00       -0.41      0.93 o
   0   8   5        3.08        3.47      1.22 o
   1   8   5       28.31       26.86      0.86 o
   2   8   5        6.06        6.16      0.62 o
   3   8   5       32.42       32.87      0.95 o
   4   8   5       12.59       12.97      0.74 o
  -8   9   5        0.14       -0.07      0.80 o
  -7   9   5       14.61       15.17      1.77 o
  -6   9   5      266.73      271.63      9.35 o
  -5   9   5       18.36       19.55      3.19 o
  -4   9   5       54.22       53.98      2.50 o
  -3   9   5       31.14       28.00      1.36 o
  -2   9   5        4.57        4.21      0.98 o
  -1   9   5        0.52        1.37      0.88 o
   0   9   5        1.90        1.09      0.86 o
   1   9   5       12.80       13.60      1.13 o
   2   9   5       20.67       18.78      0.85 o
   3   9   5        0.00        0.19      0.26 o
  -8  10   5        2.03        2.73      1.85 o
  -7  10   5      304.15      378.51     50.54 o
  -6  10   5      551.61      605.08     37.07 o
  -5  10   5       20.09       18.93      1.55 o
  -4  10   5        0.30        0.33      0.89 o
  -3  10   5        0.37        0.46      0.61 o
  -2  10   5       14.36       13.97      1.21 o
  -1  10   5       12.99       10.64      1.23 o
   0  10   5       10.87       11.15      1.05 o
   1  10   5        0.78        0.86      0.76 o
   2  10   5       33.07       30.97      1.59 o
  -7  11   5        1.12        1.12      2.86 o
  -6  11   5       52.15       47.25      7.40 o
  -5  11   5       11.96       12.97      2.28 o
  -4  11   5        0.11        0.05      1.15 o
  -3  11   5        0.09        0.05      0.51 o
  -2  11   5       10.12       10.48      1.02 o
  -1  11   5        0.93        0.70      0.58 o
   0  11   5        3.26        0.95      0.59 o
   1  11   5        8.61        3.95      2.13 o
  -5  12   5        5.45        7.80      1.01 o
  -4  12   5        4.48        1.68      1.33 o
  -3  12   5        0.78        0.69      0.81 o
  -2  12   5       12.84        9.90      3.56 o
  -1  12   5        1.89        0.67      0.61 o
   0 -13   6        4.55        2.66      0.90 o
   1 -13   6        2.15        1.01      0.65 o
   2 -13   6        0.00        0.26      0.31 o
   3 -13   6       10.70       11.08      0.83 o
   4 -13   6        8.73        8.80      0.84 o
  -2 -12   6       12.18       15.56      1.32 o
  -1 -12   6        3.07        1.61      0.64 o
   0 -12   6        8.57        8.82      0.80 o
   1 -12   6        2.93        3.00      0.58 o
   2 -12   6        2.55        3.15      0.50 o
   3 -12   6        1.27        0.75      0.63 o
   4 -12   6        5.09        2.66      0.63 o
   5 -12   6        1.38        0.92      0.50 o
   6 -12   6        4.14        2.69      1.21 o
  -3 -11   6        0.01        0.10      0.29 o
  -2 -11   6       11.51        9.21      0.67 o
  -1 -11   6       12.45       10.28      0.66 o
   0 -11   6        2.23        2.64      0.51 o
   1 -11   6       45.09       35.73      1.35 o
   2 -11   6       70.41       71.51      1.60 o
   3 -11   6      110.68      103.54      4.06 o
   4 -11   6        3.98        3.86      0.81 o
   5 -11   6       44.55       39.41      1.81 o
   6 -11   6       93.45      106.59      2.77 o
   7 -11   6       34.60       39.65      1.58 o
  -5 -10   6        4.30        4.71      0.83 o
  -4 -10   6        0.02        0.10      0.31 o
  -3 -10   6       10.09       11.13      0.62 o
  -2 -10   6       21.17       19.20      0.87 o
  -1 -10   6       33.47       36.36      1.11 o
   0 -10   6       21.25       21.67      1.13 o
   1 -10   6      314.56      314.85      5.03 o
   2 -10   6      472.72      472.54      7.36 o
   3 -10   6       30.57       30.46      1.12 o
   4 -10   6      342.96      321.90      5.43 o
   5 -10   6        9.67        7.17      0.85 o
   6 -10   6       10.41        9.82      0.90 o
   7 -10   6      141.44      154.81      3.14 o
  -5  -9   6       11.52        9.01      0.76 o
  -4  -9   6        0.28        0.11      0.31 o
  -3  -9   6       12.75       13.20      0.73 o
  -2  -9   6       87.06       88.34      1.90 o
  -1  -9   6      520.43      527.84      7.98 o
   0  -9   6      235.15      231.88      4.17 o
   1  -9   6        8.82       10.43      0.95 o
   2  -9   6      475.02      484.77      7.06 o
   3  -9   6      245.80      211.26      3.26 o
   4  -9   6       93.95       78.23      2.72 o
   5  -9   6        0.00        0.22      0.70 o
   6  -9   6      393.66      411.51     13.32 o
   7  -9   6       61.40       69.72      2.62 o
   8  -9   6        0.37        0.29      0.61 o
  -6  -8   6        0.91        0.45      0.32 o
  -5  -8   6        0.29        0.14      0.28 o
  -4  -8   6       10.03       10.53      0.59 o
  -3  -8   6       25.22       22.42      0.90 o
  -2  -8   6      233.57      233.21      3.66 o
  -1  -8   6       19.31       16.08      1.17 o
   0  -8   6      243.56      227.71      3.86 o
   1  -8   6      228.89      229.40      3.36 o
   2  -8   6       71.52       74.47      1.64 o
   3  -8   6       27.00       30.26      1.10 o
   4  -8   6        6.62       10.62      1.14 o
   5  -8   6      144.85      144.53      3.30 o
   6  -8   6      309.59      311.74     13.55 o
   7  -8   6      124.55      127.29      3.74 o
   8  -8   6       35.63       38.98      1.29 o
  -7  -7   6        0.06       -0.15      0.58 o
  -6  -7   6        1.46        1.06      0.41 o
  -5  -7   6        0.32        0.47      0.40 o
  -4  -7   6        5.23        5.74      0.51 o
  -3  -7   6       27.64       23.11      0.77 o
  -2  -7   6       72.49       68.56      1.46 o
  -1  -7   6        0.17       -0.12      0.31 o
   0  -7   6        1.41        1.24      0.26 o
   1  -7   6       12.99       11.62      0.49 o
   2  -7   6      103.14      112.50      2.04 o
   3  -7   6       38.16       44.12      1.58 o
   4  -7   6       28.68       30.51      1.53 o
   5  -7   6        2.54        2.10      0.90 o
   6  -7   6      287.36      279.02      6.41 o
   7  -7   6      267.04      270.73      5.30 o
   8  -7   6        1.14        2.09      0.65 o
  -8  -6   6        1.09        0.87      0.73 o
  -7  -6   6       16.37       15.06      0.99 o
  -6  -6   6        3.88        3.93      0.59 o
  -5  -6   6       30.07       27.24      0.88 o
  -4  -6   6        4.62        5.25      0.55 o
  -3  -6   6        0.35        1.71      0.40 o
  -2  -6   6       19.96       21.24      0.46 o
  -1  -6   6        0.02        0.27      0.18 o
   0  -6   6       55.03       75.12      0.83 o
   1  -6   6       34.87       33.02      0.59 o
   2  -6   6       92.74       87.78      1.15 o
   3  -6   6        8.41        7.85      0.50 o
   4  -6   6        2.22        2.53      0.98 o
   5  -6   6     1581.12     1554.66     32.05 o
   6  -6   6      109.32      110.02      2.95 o
   7  -6   6      218.69      218.33      4.47 o
   8  -6   6        0.43        0.98      0.62 o
   9  -6   6        4.44        3.67      0.93 o
  -8  -5   6       19.54       19.58      1.05 o
  -7  -5   6       23.46       20.83      1.14 o
  -6  -5   6        1.62        1.95      0.84 o
  -5  -5   6       39.41       36.49      1.12 o
  -4  -5   6      103.41       96.44      1.51 o
  -3  -5   6       21.19       22.40      0.49 o
  -2  -5   6      100.42      105.94      1.04 o
  -1  -5   6      186.18      207.33      1.72 o
   0  -5   6       25.97       27.99      0.45 o
   1  -5   6      696.69      770.90      7.23 o
   2  -5   6      315.01      301.07      4.31 o
   3  -5   6     1020.00     1026.57     13.88 o
   4  -5   6        1.03        1.88      0.81 o
   5  -5   6       25.94       24.02      1.51 o
   6  -5   6       33.65       32.73      1.68 o
   7  -5   6        8.86        9.04      1.06 o
   8  -5   6       27.66       25.90      1.20 o
   9  -5   6        6.83        8.37      1.09 o
  -8  -4   6        3.52        2.89      0.66 o
  -7  -4   6        2.21        2.65      0.59 o
  -6  -4   6       74.80       70.36      1.73 o
  -5  -4   6        1.45        0.83      0.53 o
  -4  -4   6       79.12       81.85      1.32 o
  -3  -4   6       28.44       24.43      0.45 o
  -2  -4   6       24.97       26.24      0.73 o
  -1  -4   6      187.71      154.69      1.25 o
   0  -4   6      432.83      433.45      3.28 o
   1  -4   6        0.00        0.18      0.15 o
   2  -4   6      449.81      476.39      4.14 o
   3  -4   6       16.71       17.51      0.80 o
   4  -4   6       17.20       13.22      1.93 o
   5  -4   6      554.87      533.74     10.34 o
   6  -4   6       17.77       15.50      1.31 o
   7  -4   6       50.30       48.78      1.76 o
   8  -4   6       24.62       21.13      3.29 o
   9  -4   6        2.25        1.98      0.66 o
  -9  -3   6        0.02        0.18      0.46 o
  -8  -3   6        8.94        8.98      0.74 o
  -7  -3   6        1.18        2.13      0.80 o
  -6  -3   6        0.49        1.82      0.62 o
  -5  -3   6      283.08      269.55      5.49 o
  -4  -3   6      335.63      329.04      4.74 o
  -3  -3   6       62.74       56.44      0.68 o
  -2  -3   6       39.85       39.03      0.63 o
  -1  -3   6        1.14        1.71      0.15 o
   0  -3   6        4.62        5.83      0.21 o
   1  -3   6      338.49      337.58      2.66 o
   2  -3   6      820.16      852.98      9.05 o
   3  -3   6      473.97      512.96      5.33 o
   4  -3   6        0.48        1.50      0.66 o
   5  -3   6      695.18      673.44     11.84 o
   6  -3   6       79.80       75.23      2.25 o
   7  -3   6       32.35       28.46      1.37 o
   8  -3   6       93.17       90.82      2.19 o
   9  -3   6        2.20        0.88      0.77 o
  -9  -2   6        6.97        6.06      0.58 o
  -8  -2   6       54.77       53.92      1.47 o
  -7  -2   6       31.69       33.12      1.02 o
  -6  -2   6       89.69       88.02      1.70 o
  -5  -2   6       22.85       21.11      0.73 o
  -4  -2   6      167.88      160.38      1.73 o
  -3  -2   6       85.40       88.37      1.16 o
  -2  -2   6      143.97      165.17      1.69 o
  -1  -2   6        1.39        1.69      0.32 o
   0  -2   6      167.93      151.96      1.71 o
   1  -2   6      385.99      409.17      3.51 o
   2  -2   6     1459.78     1568.69     15.88 o
   3  -2   6      444.16      424.89      4.04 o
   4  -2   6      599.26      578.05     10.73 o
   5  -2   6      196.47      183.86      3.04 o
   6  -2   6      514.36      501.01      8.86 o
   7  -2   6       18.40       15.65      1.27 o
   8  -2   6       36.85       32.67      1.23 o
   9  -2   6        1.76        0.49      1.23 o
  -9  -1   6      240.88      250.88      4.18 o
  -8  -1   6       55.35       52.40      1.26 o
  -7  -1   6      197.03      196.56      3.10 o
  -6  -1   6       23.54       21.31      0.87 o
  -5  -1   6       53.64       47.91      1.01 o
  -4  -1   6     1139.77     1182.07     16.61 o
  -3  -1   6      685.69      774.85     10.29 o
  -2  -1   6       10.90        5.94      0.22 o
  -1  -1   6      799.93      791.67      7.86 o
   0  -1   6        8.88       10.50      0.36 o
   1  -1   6     1078.88     1089.12     19.28 o
   2  -1   6      636.53      744.00      6.58 o
   3  -1   6       77.50       63.51      0.78 o
   4  -1   6       10.69        7.37      0.38 o
   5  -1   6      308.54      311.96      5.92 o
   6  -1   6        9.35       12.19      0.92 o
   7  -1   6        0.69        1.37      0.62 o
   8  -1   6       15.62       13.65      0.81 o
 -10   0   6       45.66       44.87      1.40 o
  -9   0   6       64.42       64.16      2.49 o
  -8   0   6      344.65      347.21      5.56 o
  -7   0   6       17.44       18.99      0.89 o
  -6   0   6        9.89        8.81      0.65 o
  -5   0   6        0.74        1.64      0.45 o
  -4   0   6      513.33      572.12      9.42 o
  -3   0   6      201.47      204.38      3.34 o
  -2   0   6      379.97      445.14      4.94 o
  -1   0   6      813.98      857.72      9.86 o
   0   0   6     2231.48     2067.61     34.91 o
   1   0   6        0.10        0.67      0.22 o
   2   0   6       52.76       49.83      0.60 o
   3   0   6       22.16       23.54      0.46 o
   4   0   6      162.89      169.60      2.09 o
   5   0   6      169.58      161.78      2.90 o
   6   0   6       50.81       42.71      1.25 o
   7   0   6       26.29       22.43      0.94 o
   8   0   6       11.07       10.59      1.07 o
 -10   1   6       10.62       11.08      0.83 o
  -9   1   6      159.90      168.32      3.26 o
  -8   1   6        6.42        6.93      1.35 o
  -7   1   6        1.43        1.76      0.63 o
  -6   1   6        2.47        2.39      0.54 o
  -5   1   6       68.75       65.97      1.33 o
  -4   1   6     1859.67     1893.18     21.44 o
  -3   1   6     2605.66     2887.14     34.08 o
  -2   1   6       78.51       66.52      1.20 o
  -1   1   6     1883.77     1984.54     19.01 o
   0   1   6       26.20       25.15      0.41 o
   1   1   6      736.48      826.37     10.26 o
   2   1   6       21.21       15.98      0.35 o
   3   1   6       98.63      103.08      1.17 o
   4   1   6        8.43        6.17      0.88 o
   5   1   6        1.37        0.43      0.68 o
   6   1   6        0.01        0.36      0.60 o
   7   1   6        6.05        5.62      0.87 o
   8   1   6        0.03        0.05      0.41 o
 -10   2   6       15.52       12.23      0.97 o
  -9   2   6        0.49        0.84      0.56 o
  -8   2   6      112.52      117.21      2.31 o
  -7   2   6        0.93        1.91      0.56 o
  -6   2   6       38.17       37.02      0.95 o
  -5   2   6      729.27      772.81     16.42 o
  -4   2   6      434.66      454.06      5.87 o
  -3   2   6      370.60      390.37      6.76 o
  -2   2   6     1215.81     1364.39     18.20 o
  -1   2   6      421.51      448.59      4.60 o
   0   2   6      500.20      537.19      5.18 o
   1   2   6      106.84      108.13      1.13 o
   2   2   6        7.39       10.65      0.46 o
   3   2   6       29.30       28.45      0.81 o
   4   2   6      422.19      416.50      6.77 o
   5   2   6        1.25        1.99      0.83 o
   6   2   6        7.46        7.56      0.95 o
   7   2   6       11.86        9.87      0.99 o
 -10   3   6       33.18       35.03      2.06 o
  -9   3   6        8.61        9.66      1.00 o
  -8   3   6        1.64        2.19      0.85 o
  -7   3   6        5.74        4.30      0.90 o
  -6   3   6       50.77       45.27      2.29 o
  -5   3   6      460.07      455.70     14.56 o
  -4   3   6      310.69      323.53      8.00 o
  -3   3   6      892.47     1008.19     22.67 o
  -2   3   6       29.52       29.10      0.47 o
  -1   3   6       34.00       40.58      0.74 o
   0   3   6        7.31        8.08      0.54 o
   1   3   6       57.56       49.66      0.88 o
   2   3   6        0.74        0.78      0.36 o
   3   3   6      948.38     1012.87     15.43 o
   4   3   6        9.11       11.63      0.86 o
   5   3   6      156.14      162.57      3.65 o
   6   3   6       19.51       19.33      1.29 o
   7   3   6        0.69       -0.02      0.33 o
 -10   4   6       41.46       42.37      6.55 o
  -9   4   6        8.47        8.06      0.97 o
  -8   4   6       31.03       30.62      1.73 o
  -7   4   6      438.99      427.14     31.83 o
  -6   4   6      919.15      968.36     43.58 o
  -5   4   6     1011.55     1046.92     38.23 o
  -4   4   6      133.34      147.12      2.68 o
  -3   4   6       10.80       11.82      0.41 o
  -2   4   6      321.46      371.57      4.14 o
  -1   4   6      720.39      780.70     12.68 o
   0   4   6      389.37      403.91      4.56 o
   1   4   6      243.44      257.14      3.53 o
   2   4   6       97.35       94.59      1.91 o
   3   4   6       31.91       28.87      2.06 o
   4   4   6      428.24      440.64      7.35 o
   5   4   6       18.67       18.17      1.26 o
   6   4   6       13.68       12.55      0.97 o
   7   4   6        2.84        4.02      0.95 o
 -10   5   6       13.89       12.44      2.02 o
  -9   5   6      105.11      110.82      8.15 o
  -8   5   6       66.24       58.30      3.36 o
  -7   5   6      194.72      186.22      8.10 o
  -6   5   6      227.58      231.01      9.33 o
  -5   5   6      199.59      182.90     11.29 o
  -4   5   6       45.59       39.07      0.89 o
  -3   5   6        3.42        3.11      0.34 o
  -2   5   6      223.46      231.13      5.02 o
  -1   5   6       82.00       76.74      1.88 o
   0   5   6       14.63       16.67      0.63 o
   1   5   6       40.38       37.20      0.96 o
   2   5   6       51.51       50.63      1.45 o
   3   5   6      276.94      282.52      4.67 o
   4   5   6        3.03        3.32      0.53 o
   5   5   6        6.72        8.24      0.95 o
   6   5   6        9.43        9.75      0.87 o
  -9   6   6        0.15        0.52      0.63 o
  -8   6   6       12.68       13.87      1.18 o
  -7   6   6      270.26      260.76     12.88 o
  -6   6   6      278.24      286.25     17.17 o
  -5   6   6       51.27       53.97      2.33 o
  -4   6   6      332.18      326.70      9.50 o
  -3   6   6      197.65      186.07      7.50 o
  -2   6   6      117.14      114.20      4.28 o
  -1   6   6       30.08       27.60      1.71 o
   0   6   6       18.68       17.12      1.28 o
   1   6   6        3.92        5.23      0.85 o
   2   6   6        4.31        3.56      0.63 o
   3   6   6       28.01       23.61      0.88 o
   4   6   6       15.81       15.13      0.70 o
   5   6   6        7.02        6.68      0.81 o
  -9   7   6        3.73        2.25      0.82 o
  -8   7   6       13.04       11.36      1.03 o
  -7   7   6      698.38      741.83     32.19 o
  -6   7   6      377.54      396.99     16.90 o
  -5   7   6      167.10      161.31      9.51 o
  -4   7   6       27.43       24.71      1.03 o
  -3   7   6      249.63      241.92      9.40 o
  -2   7   6       89.22       96.94      2.58 o
  -1   7   6        1.53        2.05      0.53 o
   0   7   6        0.15        0.66      0.48 o
   1   7   6       27.61       25.39      1.05 o
   2   7   6       16.26       19.50      0.79 o
   3   7   6        0.00        0.09      0.33 o
   4   7   6       12.15       14.40      0.89 o
   5   7   6       18.45       17.54      1.07 o
  -9   8   6        6.51        7.09      2.01 o
  -8   8   6        0.61        0.39      0.55 o
  -7   8   6       12.25       11.83      2.98 o
  -6   8   6       19.43       17.44      5.76 o
  -5   8   6       23.77       20.71      1.19 o
  -4   8   6       37.91       38.43      1.93 o
  -3   8   6        0.01        1.19      0.79 o
  -2   8   6       14.89       19.58      1.34 o
  -1   8   6        1.75        1.48      0.81 o
   0   8   6       64.19       66.85      2.24 o
   1   8   6        0.48        0.86      0.45 o
   2   8   6       85.82       83.83      2.34 o
   3   8   6       94.10      102.10      2.50 o
   4   8   6        0.05        0.17      0.42 o
  -8   9   6       34.64       35.52      2.68 o
  -7   9   6      129.57      132.55      5.06 o
  -6   9   6       30.50       28.35      2.42 o
  -5   9   6       25.43       26.50      1.53 o
  -4   9   6       18.77       19.26      1.77 o
  -3   9   6        0.82        0.62      0.73 o
  -2   9   6       35.41       39.46      1.89 o
  -1   9   6       59.81       57.23      2.06 o
   0   9   6        0.07        0.80      0.62 o
   1   9   6       47.57       45.90      1.83 o
   2   9   6        1.14        0.85      0.41 o
   3   9   6        1.95        1.09      0.66 o
  -7  10   6       15.87       15.74      2.61 o
  -6  10   6       82.73       88.29      5.27 o
  -5  10   6        5.03        4.84      1.50 o
  -4  10   6        0.66        1.20      0.95 o
  -3  10   6        0.48        0.40      0.48 o
  -2  10   6       15.78       15.51      1.37 o
  -1  10   6       18.89       18.25      1.08 o
   0  10   6        5.03        2.48      1.44 o
   1  10   6        4.02        2.97      1.02 o
   2  10   6       18.04       18.73      1.25 o
  -6  11   6        0.58        1.39      2.26 o
  -5  11   6       54.84       55.47      2.11 o
  -4  11   6       19.68       16.98      1.41 o
  -3  11   6        0.19        0.06      0.30 o
  -2  11   6        3.90        2.96      0.77 o
  -1  11   6        8.09        9.51      1.15 o
   0  11   6        1.25        0.62      0.75 o
   0 -13   7        1.83       25.83     14.82 o
   1 -13   7       11.33       16.06      0.95 o
   2 -13   7       26.90       27.46      3.59 o
   3 -13   7        0.83        1.61      0.81 o
  -2 -12   7       23.69       30.71      1.58 o
  -1 -12   7       10.39       11.14      1.76 o
   0 -12   7        9.93        9.22      1.33 o
   1 -12   7        1.14        1.39      0.55 o
   2 -12   7        2.57        1.10      0.39 o
   3 -12   7        0.18        0.17      0.57 o
   4 -12   7       42.33       45.16      1.41 o
   5 -12   7        0.86        0.18      0.44 o
  -3 -11   7        3.74        4.93      0.61 o
  -2 -11   7        0.21        0.44      0.46 o
  -1 -11   7        0.20        0.23      0.55 o
   0 -11   7        4.61        4.29      0.76 o
   1 -11   7        0.39        0.25      0.57 o
   2 -11   7       61.04       66.87      1.55 o
   3 -11   7        1.30        1.30      0.46 o
   4 -11   7        0.02       -0.22      0.39 o
   5 -11   7      143.75      149.20      3.83 o
   6 -11   7      110.66      117.61      3.00 o
  -4 -10   7        1.08        0.50      0.33 o
  -3 -10   7        4.99        3.80      0.62 o
  -2 -10   7       81.25       89.42      2.05 o
  -1 -10   7        9.39       10.19      0.97 o
   0 -10   7        0.77        1.14      0.67 o
   1 -10   7       44.81       45.49      1.31 o
   2 -10   7       47.83       53.03      1.46 o
   3 -10   7      102.22       97.62      2.18 o
   4 -10   7      112.48      124.40      2.59 o
   5 -10   7        0.31        0.89      0.64 o
   6 -10   7      196.86      228.54      4.01 o
   7 -10   7      130.99      157.47      5.62 o
  -5  -9   7       11.54        9.40      0.93 o
  -4  -9   7       14.65       12.93      0.74 o
  -3  -9   7      111.51      110.79      2.30 o
  -2  -9   7       32.72       34.82      1.39 o
  -1  -9   7       83.36       88.44      2.24 o
   0  -9   7       65.16       65.33      2.28 o
   1  -9   7       98.02       89.49      2.07 o
   2  -9   7      532.49      524.36      7.32 o
   3  -9   7        0.00        0.48      0.49 o
   4  -9   7      113.06      107.28      2.44 o
   5  -9   7      425.72      441.20      7.45 o
   6  -9   7      149.61      160.04      3.18 o
   7  -9   7       39.14       41.90      2.50 o
  -6  -8   7       43.35       41.29      1.58 o
  -5  -8   7        7.39        8.36      0.59 o
  -4  -8   7       27.98       31.12      1.00 o
  -3  -8   7        2.15        2.06      0.66 o
  -2  -8   7      461.78      471.21      8.00 o
  -1  -8   7      207.26      196.24      3.69 o
   0  -8   7       31.53       27.69      1.14 o
   1  -8   7       15.88       17.30      0.78 o
   2  -8   7       35.22       35.35      1.20 o
   3  -8   7      117.06      125.02      2.23 o
   4  -8   7        3.15        2.34      0.90 o
   5  -8   7        1.20        0.77      0.79 o
   6  -8   7      425.93      443.93      8.05 o
   7  -8   7        1.01        1.09      0.71 o
   8  -8   7       32.83       32.52      1.21 o
  -7  -7   7       38.00       38.17      1.68 o
  -6  -7   7        0.80        0.26      0.34 o
  -5  -7   7       74.29       65.44      1.60 o
  -4  -7   7        2.23        0.92      0.43 o
  -3  -7   7       85.78       87.16      1.69 o
  -2  -7   7        3.37        2.65      0.72 o
  -1  -7   7        2.92        1.78      0.55 o
   0  -7   7       11.23        7.58      0.51 o
   1  -7   7        2.72        2.31      0.78 o
   2  -7   7      194.16      203.99      3.12 o
   3  -7   7        0.87        0.12      0.46 o
   4  -7   7        0.31        0.17      0.71 o
   5  -7   7        3.67        3.98      1.01 o
   6  -7   7        1.36        1.00      0.89 o
   7  -7   7        1.84        2.30      0.82 o
   8  -7   7        4.26        4.79      0.71 o
  -7  -6   7        5.96        3.49      0.56 o
  -6  -6   7       20.90       19.51      1.20 o
  -5  -6   7        2.41        4.24      0.85 o
  -4  -6   7       21.14       17.22      0.81 o
  -3  -6   7        5.54        5.07      0.81 o
  -2  -6   7        6.43        6.89      0.49 o
  -1  -6   7       19.29       19.00      0.52 o
   0  -6   7       25.31       24.73      0.59 o
   1  -6   7       29.60       28.79      0.94 o
   2  -6   7      325.15      330.24      4.63 o
   3  -6   7      449.06      447.67      8.99 o
   4  -6   7       17.62       17.11      1.31 o
   5  -6   7      427.48      417.86     15.33 o
   6  -6   7        7.76        8.35      1.36 o
   7  -6   7       46.43       47.74      1.77 o
   8  -6   7       16.55       16.10      0.96 o
  -8  -5   7       18.75       14.76      4.40 o
  -7  -5   7        0.14        1.37      0.97 o
  -6  -5   7        9.50        8.19      0.71 o
  -5  -5   7       19.49       21.20      0.97 o
  -4  -5   7        1.21        1.46      0.42 o
  -3  -5   7        9.74       10.27      0.55 o
  -2  -5   7      109.76      116.17      1.37 o
  -1  -5   7        1.56        4.04      0.33 o
   0  -5   7        8.45       10.21      0.34 o
   1  -5   7      524.26      551.29      5.60 o
   2  -5   7      624.72      661.14      6.58 o
   3  -5   7       70.10       75.63      1.34 o
   4  -5   7      333.25      300.82     13.06 o
   5  -5   7        9.95        9.88      1.20 o
   6  -5   7       44.12       45.93      1.87 o
   7  -5   7        7.86        8.20      1.03 o
   8  -5   7       15.23       12.65      0.96 o
  -8  -4   7       16.08       17.04      0.80 o
  -7  -4   7        0.03        0.22      0.46 o
  -6  -4   7       72.70       68.94      1.68 o
  -5  -4   7        6.34        6.30      0.57 o
  -4  -4   7      247.08      218.47      4.47 o
  -3  -4   7        0.51        0.18      0.21 o
  -2  -4   7       96.07       91.50      1.10 o
  -1  -4   7     1006.28     1152.19     11.12 o
   0  -4   7      130.11      135.96      1.28 o
   1  -4   7       21.69       27.16      0.48 o
   2  -4   7       75.18       68.12      0.93 o
   3  -4   7       30.99       23.54      1.07 o
   4  -4   7      623.58      568.44      9.94 o
   5  -4   7      271.07      265.62      5.23 o
   6  -4   7      432.27      411.49      7.67 o
   7  -4   7      166.27      160.00      3.43 o
   8  -4   7       62.68       57.05      2.28 o
  -9  -3   7        0.07       -0.02      0.56 o
  -8  -3   7        3.61        4.44      1.16 o
  -7  -3   7      255.06      245.70      4.27 o
  -6  -3   7      236.77      223.68      3.41 o
  -5  -3   7       44.19       39.12      1.02 o
  -4  -3   7       52.61       51.24      0.95 o
  -3  -3   7      135.40      139.00      2.17 o
  -2  -3   7      852.01      927.96     10.03 o
  -1  -3   7      183.32      189.27      1.85 o
   0  -3   7      377.45      378.76      3.15 o
   1  -3   7      533.31      526.63      4.42 o
   2  -3   7        0.96        2.44      0.27 o
   3  -3   7      153.50      158.63      1.59 o
   4  -3   7        0.05       -0.06      0.54 o
   5  -3   7       48.24       45.11      1.90 o
   6  -3   7       55.70       49.92      1.81 o
   7  -3   7      264.89      249.83      5.00 o
   8  -3   7      200.95      202.53      3.90 o
  -9  -2   7       50.92       55.39      1.25 o
  -8  -2   7      254.63      251.41      5.13 o
  -7  -2   7       51.48       49.32      1.23 o
  -6  -2   7      385.50      377.44      5.73 o
  -5  -2   7      154.75      141.38      2.22 o
  -4  -2   7       91.49       84.82      1.02 o
  -3  -2   7      389.47      418.16      6.96 o
  -2  -2   7      130.47      134.32      2.34 o
  -1  -2   7      475.77      491.29      6.95 o
   0  -2   7        1.90        2.21      0.26 o
   1  -2   7       46.53       50.72      0.82 o
   2  -2   7      788.90      741.97      7.44 o
   3  -2   7      311.18      307.34      2.98 o
   4  -2   7        0.64        0.78      0.41 o
   5  -2   7      309.98      301.74      5.76 o
   6  -2   7      780.21      697.37     14.08 o
   7  -2   7        0.59        0.35      0.59 o
   8  -2   7       94.47       77.25      3.89 o
  -9  -1   7       21.24       23.95      0.87 o
  -8  -1   7      145.31      148.18      2.40 o
  -7  -1   7      629.99      641.18      9.56 o
  -6  -1   7      238.62      226.59      3.61 o
  -5  -1   7        3.86        5.74      0.87 o
  -4  -1   7       43.64       48.90      0.69 o
  -3  -1   7      317.15      300.66      3.12 o
  -2  -1   7     2235.57     2314.32     27.20 o
  -1  -1   7      105.69       93.35      1.50 o
   0  -1   7       27.62       23.18      0.43 o
   1  -1   7       83.03       91.66      0.86 o
   2  -1   7       21.85       27.18      0.61 o
   3  -1   7      119.18      110.65      1.13 o
   4  -1   7        4.28        6.60      0.58 o
   5  -1   7       11.73       10.12      0.74 o
   6  -1   7       19.56       20.45      0.88 o
   7  -1   7      152.21      130.41      4.10 o
   8  -1   7       40.67       45.84      1.67 o
  -9   0   7       15.33       16.19      0.73 o
  -8   0   7      184.63      188.84      2.94 o
  -7   0   7      322.43      308.35      4.59 o
  -6   0   7      529.18      515.03      7.64 o
  -5   0   7       31.94       37.38      0.84 o
  -4   0   7     1422.91     1510.07     17.46 o
  -3   0   7     1579.58     1745.69     20.59 o
  -2   0   7      146.65      186.06      1.77 o
  -1   0   7       12.45       14.98      0.53 o
   0   0   7       52.80       50.45      0.82 o
   1   0   7      177.26      191.33      5.00 o
   2   0   7      117.03      114.26      1.97 o
   3   0   7      184.21      182.41      3.89 o
   4   0   7      167.50      182.17      3.06 o
   5   0   7       65.29       63.19      2.16 o
   6   0   7        7.72        6.09      0.86 o
   7   0   7        3.92        4.88      0.68 o
   8   0   7       12.27       10.86      0.87 o
 -10   1   7        4.45        2.24      1.80 o
  -9   1   7       32.44       27.74      0.86 o
  -8   1   7       31.17       28.34      0.91 o
  -7   1   7       32.82       32.24      1.27 o
  -6   1   7     1124.18     1117.59     26.71 o
  -5   1   7     1246.10     1289.76     21.80 o
  -4   1   7      122.58      124.83      1.53 o
  -3   1   7       18.79       23.35      0.77 o
  -2   1   7      204.02      238.74      2.24 o
  -1   1   7      613.52      685.38      7.27 o
   0   1   7      142.77      161.60      1.79 o
   1   1   7      157.84      185.58      2.76 o
   2   1   7       25.61       27.99      0.56 o
   3   1   7       90.01       85.71      1.91 o
   4   1   7       34.35       30.91      1.09 o
   5   1   7       15.13       17.63      1.27 o
   6   1   7        1.37        1.81      0.79 o
   7   1   7       11.83       13.00      0.91 o
 -10   2   7       23.94       32.78      2.60 o
  -9   2   7        9.97       11.55      0.97 o
  -8   2   7        5.09        5.22      0.86 o
  -7   2   7      403.43      411.78     10.32 o
  -6   2   7       25.71       22.60      1.14 o
  -5   2   7       15.17       12.59      0.55 o
  -4   2   7        4.38        6.30      0.47 o
  -3   2   7        6.29        2.00      0.31 o
  -2   2   7       20.70       32.83      0.57 o
  -1   2   7        2.28        2.20      0.26 o
   0   2   7       32.18       34.82      0.66 o
   1   2   7       37.58       32.96      0.86 o
   2   2   7        5.17        4.42      0.63 o
   3   2   7       20.76       19.52      1.21 o
   4   2   7        4.99        4.26      0.66 o
   5   2   7        0.03        0.17      0.63 o
   6   2   7        1.09        1.41      0.70 o
   7   2   7       34.68       41.63      1.33 o
 -10   3   7       22.00       24.43      1.90 o
  -9   3   7        0.00        0.21      0.80 o
  -8   3   7       35.92       38.49      2.59 o
  -7   3   7      222.19      219.51      8.36 o
  -6   3   7      811.07      813.64     39.62 o
  -5   3   7      567.22      561.23     19.84 o
  -4   3   7      258.58      277.97      6.35 o
  -3   3   7      165.06      165.11      2.51 o
  -2   3   7      112.37      124.51      1.32 o
  -1   3   7      140.83      151.29      3.19 o
   0   3   7      294.79      310.46      3.93 o
   1   3   7       94.66       97.78      1.86 o
   2   3   7        2.35        2.35      0.87 o
   3   3   7      215.76      209.77      3.70 o
   4   3   7       30.63       28.49      1.14 o
   5   3   7       69.57       67.26      2.11 o
   6   3   7       22.54       22.39      1.21 o
   7   3   7        0.00        0.17      0.75 o
 -10   4   7       92.96      120.87      3.95 o
  -9   4   7       13.19       14.22      1.31 o
  -8   4   7       17.30       16.84      1.67 o
  -7   4   7      474.02      449.26     36.81 o
  -6   4   7      290.03      284.52     13.54 o
  -5   4   7       91.47       88.63      3.92 o
  -4   4   7      185.24      180.97      4.89 o
  -3   4   7       12.80       14.56      0.37 o
  -2   4   7       20.93       22.42      0.77 o
  -1   4   7       38.54       31.35      0.93 o
   0   4   7        0.00        0.02      0.48 o
   1   4   7        9.42       11.46      0.87 o
   2   4   7      589.88      601.79     10.23 o
   3   4   7       56.63       55.49      1.61 o
   4   4   7        6.02        6.31      0.72 o
   5   4   7       37.02       40.16      1.62 o
   6   4   7        0.81        0.34      0.57 o
  -9   5   7        3.72        1.16      0.67 o
  -8   5   7      114.41      117.62      7.75 o
  -7   5   7       76.36       92.58     12.61 o
  -6   5   7      144.35      147.21      6.91 o
  -5   5   7       82.84       77.43      4.57 o
  -4   5   7      249.88      233.36      7.74 o
  -3   5   7      220.11      211.67      8.59 o
  -2   5   7      191.28      182.53      6.35 o
  -1   5   7      214.77      220.07      9.85 o
   0   5   7       90.41       92.02      2.61 o
   1   5   7      142.12      146.64      2.70 o
   2   5   7      317.56      324.86      5.47 o
   3   5   7        0.67        0.93      0.57 o
   4   5   7        0.03        0.22      0.44 o
   5   5   7       19.19       18.94      1.15 o
   6   5   7       10.11       14.42      1.42 o
  -9   6   7       39.54       29.65      1.54 o
  -8   6   7        6.46        5.34      0.98 o
  -7   6   7       89.28       86.96      8.70 o
  -6   6   7      227.24      222.70     17.40 o
  -5   6   7       16.21       13.28      0.87 o
  -4   6   7        2.54        1.30      0.43 o
  -3   6   7      385.29      387.06     12.51 o
  -2   6   7        5.71        4.46      0.58 o
  -1   6   7       45.99       44.73      2.70 o
   0   6   7        0.01       -0.30      0.59 o
   1   6   7       25.24       26.49      1.46 o
   2   6   7       46.03       48.17      1.47 o
   3   6   7        1.70        2.46      0.60 o
   4   6   7       72.99       75.15      1.95 o
   5   6   7       55.88       56.69      1.71 o
  -9   7   7        0.86        0.12      0.41 o
  -8   7   7        3.71        2.97      0.65 o
  -7   7   7       26.82       28.67      1.18 o
  -6   7   7        6.59        5.80      0.67 o
  -5   7   7      300.22      300.45     14.29 o
  -4   7   7       93.80       85.86      2.57 o
  -3   7   7       24.16       20.97      1.17 o
  -2   7   7      179.57      191.04      4.12 o
  -1   7   7        4.17        4.92      0.92 o
   0   7   7       30.13       30.09      2.85 o
   1   7   7        1.52        1.11      0.69 o
   2   7   7        5.00        4.83      0.67 o
   3   7   7       15.93       17.51      0.92 o
   4   7   7        2.92        3.40      0.50 o
  -8   8   7       23.68       24.35      2.05 o
  -7   8   7        0.25        0.69      1.11 o
  -6   8   7        6.98        6.81      1.42 o
  -5   8   7        9.59        9.49      1.94 o
  -4   8   7       93.50       89.73      3.20 o
  -3   8   7        2.85        2.48      0.66 o
  -2   8   7       78.36       83.66      3.17 o
  -1   8   7       11.88       12.52      1.43 o
   0   8   7        4.57        6.03      1.29 o
   1   8   7        3.31        2.54      0.70 o
   2   8   7        1.77        1.63      0.62 o
   3   8   7       14.91       14.57      0.89 o
  -7   9   7       21.97       17.44      4.33 o
  -6   9   7      109.19      100.11      4.85 o
  -5   9   7       51.68       50.97      6.51 o
  -4   9   7        1.91        3.17      0.94 o
  -3   9   7        9.90        8.20      1.12 o
  -2   9   7       59.57       59.29      1.80 o
  -1   9   7       25.47       28.39      1.80 o
   0   9   7        2.34        2.95      1.15 o
   1   9   7        6.35        7.04      1.28 o
   2   9   7        0.36        0.32      0.71 o
  -6  10   7      232.15      222.04      9.49 o
  -5  10   7       38.51       34.65      2.19 o
  -4  10   7        1.63        1.31      0.88 o
  -3  10   7        1.68        1.53      0.86 o
  -2  10   7        0.21        0.01      0.52 o
  -1  10   7       12.11       11.10      1.28 o
   0  10   7        5.64        5.88      2.19 o
   1  10   7       11.90       13.00      1.28 o
  -4  11   7       46.72       52.16      3.32 o
  -3  11   7       40.32       46.44      2.53 o
  -2  11   7        6.12        2.65      0.67 o
  -1  11   7        3.00        2.24      0.77 o
   2 -13   8        9.68       12.03      1.20 o
  -2 -12   8       72.63       86.70      2.49 o
  -1 -12   8        0.90        1.00      0.50 o
   0 -12   8        1.81        3.12      0.64 o
   1 -12   8       22.76       24.31      1.05 o
   2 -12   8       16.15       17.34      0.89 o
   3 -12   8       32.70       29.60      1.07 o
   4 -12   8        4.77        6.97      0.82 o
   5 -12   8       67.95       74.07      1.73 o
  -3 -11   8        0.07        0.02      0.32 o
  -2 -11   8        6.70        7.81      0.75 o
  -1 -11   8        3.53        1.71      0.74 o
   0 -11   8        5.03        3.69      0.84 o
   1 -11   8       32.28       35.17      1.35 o
   2 -11   8        2.26        1.98      0.48 o
   3 -11   8      391.92      400.84      7.01 o
   4 -11   8       28.49       29.19      1.03 o
   5 -11   8       37.65       37.74      1.34 o
   6 -11   8      170.10      183.23      4.49 o
  -4 -10   8        1.70        0.96      0.38 o
  -3 -10   8        2.84        3.22      0.62 o
  -2 -10   8       24.94       23.98      1.11 o
  -1 -10   8       14.05       14.21      1.07 o
   0 -10   8       12.32       12.77      1.05 o
   1 -10   8       17.35       16.58      1.20 o
   2 -10   8        0.64        0.58      0.52 o
   3 -10   8        2.65        2.05      0.47 o
   4 -10   8      186.03      198.86      3.79 o
   5 -10   8        0.00        0.40      0.57 o
   6 -10   8       18.47       19.93      1.14 o
   7 -10   8       44.04       57.71      1.39 o
  -5  -9   8        7.27        4.56      0.75 o
  -4  -9   8        8.37        7.08      0.64 o
  -3  -9   8      166.58      180.16      3.30 o
  -2  -9   8       15.01       15.72      1.08 o
  -1  -9   8       34.87       36.37      1.46 o
   0  -9   8        1.87        1.29      0.72 o
   1  -9   8        5.29        3.41      0.66 o
   2  -9   8       72.32       85.01      1.64 o
   3  -9   8      276.66      284.62      4.23 o
   4  -9   8       18.79       21.40      1.36 o
   5  -9   8       27.04       34.00      1.39 o
   6  -9   8       19.27       19.70      1.07 o
   7  -9   8        5.54        5.55      0.81 o
  -6  -8   8        0.06        0.24      0.33 o
  -5  -8   8        1.84        1.64      0.59 o
  -4  -8   8      303.97      292.38      4.45 o
  -3  -8   8      189.53      181.12      3.33 o
  -2  -8   8      122.00      123.67      2.80 o
  -1  -8   8       33.41       28.93      1.35 o
   0  -8   8        8.08        5.84      0.80 o
   1  -8   8      161.10      155.84      2.44 o
   2  -8   8      244.37      252.76      3.87 o
   3  -8   8        1.16        0.63      0.47 o
   4  -8   8       28.30       28.93      1.41 o
   5  -8   8       90.35       94.03      2.57 o
   6  -8   8        0.87        1.31      0.75 o
   7  -8   8       52.43       59.90      1.88 o
  -7  -7   8        9.29        9.18      1.05 o
  -6  -7   8       18.71       16.97      1.00 o
  -5  -7   8      211.59      199.27      4.76 o
  -4  -7   8        0.27        0.08      0.29 o
  -3  -7   8      109.32       91.34      1.74 o
  -2  -7   8       61.52       57.48      1.87 o
  -1  -7   8      126.60      136.32      2.47 o
   0  -7   8       12.12       12.77      0.88 o
   1  -7   8       13.22       14.43      0.82 o
   2  -7   8      226.54      232.75      3.43 o
   3  -7   8        8.38        7.86      0.73 o
   4  -7   8        6.13        6.07      0.98 o
   5  -7   8        2.32        3.66      1.01 o
   6  -7   8       25.99       27.33      1.56 o
   7  -7   8        0.12        0.40      0.60 o
   8  -7   8        0.67        0.57      0.54 o
  -7  -6   8        7.68        8.81      0.80 o
  -6  -6   8        0.83       -0.15      0.55 o
  -5  -6   8        5.19        4.41      1.04 o
  -4  -6   8       24.35       17.90      1.09 o
  -3  -6   8        9.86       10.50      0.57 o
  -2  -6   8      562.16      563.70      7.39 o
  -1  -6   8       87.66       93.61      1.86 o
   0  -6   8      314.24      319.54      4.77 o
   1  -6   8      107.88      100.86      1.93 o
   2  -6   8       33.03       39.88      1.35 o
   3  -6   8        0.46        0.67      0.47 o
   4  -6   8        7.63        6.18      1.04 o
   5  -6   8      287.38      282.22      5.86 o
   6  -6   8       12.46       10.78      1.17 o
   7  -6   8        7.58       10.11      0.97 o
   8  -6   8      130.71      166.98      2.92 o
  -8  -5   8        0.24        0.19      0.39 o
  -7  -5   8       12.73       13.87      1.06 o
  -6  -5   8        0.39        0.64      0.75 o
  -5  -5   8       14.50       15.20      1.25 o
  -4  -5   8       76.24       69.87      1.55 o
  -3  -5   8      313.78      305.47      3.96 o
  -2  -5   8       11.64       11.39      0.50 o
  -1  -5   8      186.19      185.16      2.00 o
   0  -5   8       48.24       49.80      0.73 o
   1  -5   8       71.63       76.37      1.20 o
   2  -5   8       71.28       64.74      1.22 o
   3  -5   8      827.88      802.19     11.28 o
   4  -5   8      177.83      166.45      3.64 o
   5  -5   8      366.04      348.12      7.02 o
   6  -5   8      197.60      197.93      4.67 o
   7  -5   8        0.67        0.76      0.60 o
   8  -5   8       15.00       15.89      0.86 o
  -8  -4   8       30.38       29.82      1.27 o
  -7  -4   8       19.26       18.18      1.24 o
  -6  -4   8       55.72       55.07      2.29 o
  -5  -4   8       52.02       50.13      1.45 o
  -4  -4   8       22.48       21.46      0.92 o
  -3  -4   8       12.64       13.79      0.75 o
  -2  -4   8      748.47      808.52      7.98 o
  -1  -4   8      249.25      256.60      2.48 o
   0  -4   8       50.65       46.33      0.64 o
   1  -4   8       26.75       26.05      0.48 o
   2  -4   8      307.36      282.86      2.89 o
   3  -4   8        1.23        2.52      0.52 o
   4  -4   8      435.09      408.44      7.40 o
   5  -4   8        7.66        6.94      1.03 o
   6  -4   8        0.06        1.39      0.96 o
   7  -4   8        0.15       -0.03      0.44 o
   8  -4   8      154.76      174.55      3.40 o
  -9  -3   8        4.62        3.40      0.84 o
  -8  -3   8       38.20       39.35      1.72 o
  -7  -3   8       58.14       52.43      1.66 o
  -6  -3   8      104.33       96.64      2.51 o
  -5  -3   8        3.06        4.38      0.75 o
  -4  -3   8       31.77       30.13      0.92 o
  -3  -3   8     1183.83     1210.26     27.11 o
  -2  -3   8      161.39      148.91      2.84 o
  -1  -3   8      122.35      126.26      1.29 o
   0  -3   8        3.33        3.44      0.31 o
   1  -3   8       61.32       61.89      0.76 o
   2  -3   8      232.82      235.59      2.01 o
   3  -3   8      230.31      219.77      2.77 o
   4  -3   8      123.80      122.95      2.85 o
   5  -3   8        0.01        0.28      0.53 o
   6  -3   8        1.24        1.44      0.60 o
   7  -3   8       55.02       42.55      1.97 o
   8  -3   8      149.63      127.90      2.85 o
  -9  -2   8        0.00        0.09      0.47 o
  -8  -2   8        7.15        6.97      0.77 o
  -7  -2   8       11.35       12.23      1.06 o
  -6  -2   8     2243.66     2270.89     45.23 o
  -5  -2   8     1092.05     1043.16     18.39 o
  -4  -2   8        0.13        0.56      0.46 o
  -3  -2   8       14.05       13.46      0.55 o
  -2  -2   8        0.91        0.09      0.28 o
  -1  -2   8        0.23        1.11      0.21 o
   0  -2   8       58.47       59.01      0.84 o
   1  -2   8       29.20       24.21      0.43 o
   2  -2   8        3.09        3.57      0.31 o
   3  -2   8        0.60        1.14      0.27 o
   4  -2   8       91.23       90.18      1.74 o
   5  -2   8        9.24        8.28      0.75 o
   6  -2   8       21.94       17.66      1.09 o
   7  -2   8       23.73       19.81      2.21 o
   8  -2   8       75.88       75.11      2.97 o
  -9  -1   8       24.13       19.42      1.59 o
  -8  -1   8       64.67       61.53      2.00 o
  -7  -1   8        0.66        1.22      0.60 o
  -6  -1   8      185.26      188.52      3.57 o
  -5  -1   8       13.98       13.27      0.89 o
  -4  -1   8       13.39       14.76      0.57 o
  -3  -1   8        0.25        2.41      0.40 o
  -2  -1   8      436.28      415.88      4.64 o
  -1  -1   8        3.71        4.47      0.26 o
   0  -1   8        0.97        0.80      0.17 o
   1  -1   8       28.41       29.05      0.62 o
   2  -1   8      208.61      210.52      1.99 o
   3  -1   8        4.88        3.24      0.33 o
   4  -1   8        0.01       -0.05      0.40 o
   5  -1   8       44.70       34.51      1.41 o
   6  -1   8       16.36       14.93      0.97 o
   7  -1   8        0.02        0.35      0.75 o
   8  -1   8       19.88       24.66      2.44 o
  -9   0   8       12.35       14.43      0.88 o
  -8   0   8       33.74       30.14      1.10 o
  -7   0   8       98.29       99.52      2.35 o
  -6   0   8     1886.45     1968.45     37.91 o
  -5   0   8       28.04       30.49      1.04 o
  -4   0   8      478.33      491.63      6.02 o
  -3   0   8      679.16      699.37      7.26 o
  -2   0   8      104.71       88.07      1.24 o
  -1   0   8       46.13       40.83      0.73 o
   0   0   8      599.14      694.09      8.76 o
   1   0   8       69.29       66.81      1.22 o
   2   0   8        2.12        2.85      0.45 o
   3   0   8       24.95       23.60      1.89 o
   4   0   8       11.85       12.49      0.82 o
   5   0   8        4.07        3.48      0.82 o
   6   0   8       28.62       23.88      1.19 o
   7   0   8        0.34        0.90      0.47 o
  -9   1   8       15.81       12.77      1.32 o
  -8   1   8       45.25       42.84      1.60 o
  -7   1   8      277.38      290.62      5.83 o
  -6   1   8      733.03      757.60     15.56 o
  -5   1   8      131.24      132.00      3.77 o
  -4   1   8        1.05        1.69      0.40 o
  -3   1   8      183.81      196.64      2.77 o
  -2   1   8      305.53      317.22      3.56 o
  -1   1   8      584.88      629.28      7.87 o
   0   1   8      115.16      121.44      1.63 o
   1   1   8      124.48      126.53      1.75 o
   2   1   8      422.09      452.67      7.26 o
   3   1   8       15.02       17.66      1.00 o
   4   1   8       21.93       20.19      0.95 o
   5   1   8       11.90       11.04      1.32 o
   6   1   8       11.86       11.14      0.99 o
   7   1   8        2.50        2.19      0.56 o
  -9   2   8        1.10        2.78      1.04 o
  -8   2   8       29.78       31.00      1.34 o
  -7   2   8      148.24      162.87      3.56 o
  -6   2   8      541.73      535.26     16.88 o
  -5   2   8      244.35      255.16      8.94 o
  -4   2   8       13.77       17.60      0.70 o
  -3   2   8       21.94       21.34      0.60 o
  -2   2   8       38.45       41.84      0.63 o
  -1   2   8       61.67       66.44      1.40 o
   0   2   8      351.01      389.14      4.41 o
   1   2   8      259.53      269.18      4.20 o
   2   2   8       28.56       35.96      1.18 o
   3   2   8        0.11        0.28      0.57 o
   4   2   8        3.83        3.76      0.64 o
   5   2   8       63.20       63.41      2.02 o
   6   2   8        2.06        1.94      0.70 o
   7   2   8       53.80       50.41      1.42 o
  -9   3   8        5.64        7.05      1.29 o
  -8   3   8        3.74        2.56      1.79 o
  -7   3   8       49.82       51.59      1.65 o
  -6   3   8       84.31       77.44      3.09 o
  -5   3   8        0.34        1.28      0.71 o
  -4   3   8       49.75       42.45      1.53 o
  -3   3   8       63.89       62.20      0.94 o
  -2   3   8       13.97       16.78      0.52 o
  -1   3   8        5.74        5.61      0.47 o
   0   3   8       10.74       10.64      0.96 o
   1   3   8      130.79      133.43      2.38 o
   2   3   8      266.05      273.56      4.60 o
   3   3   8       99.88      103.25      2.21 o
   4   3   8       30.82       27.86      1.09 o
   5   3   8       74.53       69.60      2.10 o
   6   3   8       12.70        8.54      0.89 o
  -9   4   8       81.86       98.54      3.26 o
  -8   4   8        4.83        3.41      1.22 o
  -7   4   8        1.96        4.35      2.30 o
  -6   4   8        8.99        9.63      0.87 o
  -5   4   8      182.12      175.97      6.55 o
  -4   4   8      340.37      333.12     17.05 o
  -3   4   8       57.61       50.22      1.36 o
  -2   4   8       45.95       50.55      1.37 o
  -1   4   8      384.78      384.31     11.67 o
   0   4   8       84.07       82.38      2.24 o
   1   4   8      135.22      140.24      3.31 o
   2   4   8       66.26       62.04      1.83 o
   3   4   8        0.00        0.10      0.44 o
   4   4   8       32.26       32.11      1.16 o
   5   4   8        5.74        4.70      0.84 o
   6   4   8       38.57       45.50      1.38 o
  -9   5   8        0.00        0.15      0.33 o
  -8   5   8      164.07      173.41      5.24 o
  -7   5   8       15.70       14.84      2.04 o
  -6   5   8        0.27       -0.02      0.81 o
  -5   5   8       10.56       10.01      0.95 o
  -4   5   8        6.99        6.73      0.86 o
  -3   5   8      455.90      443.09     25.34 o
  -2   5   8      477.16      456.91     22.36 o
  -1   5   8      100.71      102.77      4.09 o
   0   5   8        3.07        4.14      0.91 o
   1   5   8      114.93      123.22      3.49 o
   2   5   8      161.35      164.65      3.20 o
   3   5   8        0.08        0.63      0.52 o
   4   5   8       83.08       87.46      1.85 o
   5   5   8       38.30       39.11      1.38 o
  -9   6   8       46.51       49.25      3.74 o
  -8   6   8       17.06       18.19      1.46 o
  -7   6   8       13.11       13.65      1.55 o
  -6   6   8       25.30       18.30      4.99 o
  -5   6   8        1.78        1.18      0.53 o
  -3   6   8      268.96      254.06     13.19 o
  -2   6   8      148.98      143.32      9.78 o
  -1   6   8      235.32      234.23     10.13 o
   0   6   8       22.42       26.25      1.45 o
   1   6   8        7.07        4.88      0.99 o
   2   6   8        0.50       -0.02      0.59 o
   3   6   8        1.54        1.65      0.51 o
   4   6   8       80.68       81.31      1.64 o
  -9   7   8       12.05        4.13      2.73 o
  -8   7   8        4.36       -0.56      0.83 o
  -7   7   8        4.26        3.69      1.15 o
  -6   7   8       39.28       39.49      2.05 o
  -3   7   8       90.33       85.28      2.76 o
  -2   7   8      225.17      231.47      5.66 o
  -1   7   8        2.91        2.36      0.63 o
   0   7   8       21.51       21.79      1.43 o
   1   7   8       47.51       47.78      2.46 o
   2   7   8       36.42       37.86      2.41 o
   3   7   8       18.52       19.06      1.25 o
   4   7   8        4.16        5.71      0.90 o
  -8   8   8        9.44        4.53      2.16 o
  -7   8   8        8.92        4.51      1.99 o
  -4   8   8       27.54       28.37      1.64 o
  -3   8   8       71.82       72.22      3.03 o
  -2   8   8        0.24       -0.39      0.67 o
  -1   8   8       26.37       29.81      1.93 o
   0   8   8      142.00      144.12      9.36 o
   1   8   8       10.58       10.28      1.12 o
   2   8   8        1.41        0.77      0.52 o
   3   8   8       84.61       97.69      5.58 o
  -4   9   8        1.99        2.24      0.80 o
  -3   9   8       21.16       21.70      1.89 o
  -2   9   8       10.70       11.44      1.16 o
  -1   9   8       20.10       22.98      1.64 o
   0   9   8        3.79        3.45      1.11 o
   1   9   8      119.13      144.87      3.95 o
  -4  10   8       32.52       29.60      1.64 o
  -3  10   8       46.19       40.70      5.88 o
  -2  10   8        4.93        2.48      0.74 o
  -1  10   8        0.28        0.22      0.64 o
   0  10   8      157.67      185.38     11.81 o
  -1 -12   9        8.68        8.03      0.82 o
   0 -12   9        0.04        0.08      0.47 o
   1 -12   9        3.72        2.96      0.63 o
   2 -12   9        3.55        2.96      0.57 o
   3 -12   9        0.23        0.28      0.57 o
   4 -12   9        4.18        3.53      0.74 o
  -3 -11   9        8.90        9.22      0.60 o
  -2 -11   9        4.91        9.66      2.10 o
  -1 -11   9        9.38       12.70      1.04 o
   0 -11   9        1.82        2.79      0.84 o
   1 -11   9       49.11       49.69      1.55 o
   2 -11   9       48.79       50.05      1.47 o
   3 -11   9       57.47       66.62      1.95 o
   4 -11   9       27.68       31.98      1.31 o
   5 -11   9      119.46      137.69      2.48 o
  -4 -10   9        9.52       13.12      0.79 o
  -3 -10   9       24.24       25.15      1.00 o
  -2 -10   9        2.15        2.49      0.67 o
  -1 -10   9      126.83      134.97      2.78 o
   0 -10   9        5.37        5.83      0.87 o
   1 -10   9       46.57       43.20      1.52 o
   2 -10   9       30.78       28.15      1.03 o
   3 -10   9       44.09       38.34      1.22 o
   4 -10   9        9.70        7.71      0.80 o
   5 -10   9       11.72       11.04      0.86 o
   6 -10   9       29.59       34.59      1.24 o
  -5  -9   9        0.35        0.44      0.56 o
  -4  -9   9        0.48        0.38      0.37 o
  -3  -9   9       39.90       47.25      1.51 o
  -2  -9   9       50.09       57.01      2.05 o
  -1  -9   9       11.83       13.97      1.16 o
   0  -9   9        0.05        1.35      0.88 o
   1  -9   9        9.53        8.27      0.94 o
   2  -9   9       35.38       28.67      0.95 o
   3  -9   9        0.29        0.32      0.41 o
   4  -9   9      133.16      137.93      2.72 o
   5  -9   9      170.87      180.49      3.18 o
   6  -9   9       11.10       16.04      1.63 o
   7  -9   9       61.08       74.42      1.70 o
  -6  -8   9       12.40       10.40      1.42 o
  -5  -8   9       65.46       61.92      4.16 o
  -4  -8   9       14.39       20.90      1.22 o
  -3  -8   9       82.48       75.36      1.83 o
  -2  -8   9       12.10       10.70      0.94 o
  -1  -8   9       34.99       29.89      1.16 o
   0  -8   9        1.67        1.78      0.65 o
   1  -8   9        0.08        0.37      0.54 o
   2  -8   9       36.76       34.29      1.11 o
   3  -8   9        2.95        2.12      0.53 o
   4  -8   9        0.01        0.87      0.65 o
   5  -8   9       20.52       20.80      1.28 o
   6  -8   9        4.21        3.22      0.88 o
   7  -8   9        0.65        0.68      0.59 o
  -6  -7   9       40.41       45.99      1.74 o
  -5  -7   9        6.91        7.54      1.12 o
  -4  -7   9       46.46       43.33      1.45 o
  -3  -7   9        2.27        0.67      0.40 o
  -2  -7   9      268.31      288.85      5.32 o
  -1  -7   9        1.05        1.76      0.55 o
   0  -7   9       12.11       11.05      0.92 o
   1  -7   9      102.34      100.50      2.28 o
   2  -7   9        1.89        1.81      0.56 o
   3  -7   9       23.84       20.66      0.89 o
   4  -7   9      248.17      233.45      3.92 o
   5  -7   9       22.43       23.22      1.32 o
   6  -7   9        0.01        0.17      0.70 o
   7  -7   9       14.73       18.03      1.08 o
  -7  -6   9       26.87       29.90      1.37 o
  -6  -6   9       40.48       47.19      1.72 o
  -5  -6   9      148.85      155.30      3.52 o
  -4  -6   9       65.29       59.80      1.57 o
  -3  -6   9      222.58      233.02      3.64 o
  -2  -6   9       19.99       23.33      0.77 o
  -1  -6   9       23.26       19.95      0.90 o
   0  -6   9       14.22       12.61      0.81 o
   1  -6   9        4.85        6.40      0.68 o
   2  -6   9        1.62        1.02      0.50 o
   3  -6   9      635.98      608.17      8.48 o
   4  -6   9      112.21      112.80      2.67 o
   5  -6   9       73.01       71.22      2.03 o
   6  -6   9       16.17       16.83      1.16 o
   7  -6   9       10.09       10.37      1.00 o
  -8  -5   9        0.28        0.31      0.65 o
  -7  -5   9       33.22       33.59      1.43 o
  -6  -5   9      594.28      619.17     19.37 o
  -5  -5   9      305.41      300.33     11.43 o
  -4  -5   9        9.47       10.06      0.69 o
  -3  -5   9       85.17       86.46      1.72 o
  -2  -5   9      334.76      339.74      4.40 o
  -1  -5   9      369.10      372.43      4.75 o
   0  -5   9       59.43       57.82      1.07 o
   1  -5   9      357.29      350.64      4.57 o
   2  -5   9      119.47      116.90      1.89 o
   3  -5   9       95.09       93.30      1.87 o
   4  -5   9      255.19      238.94      4.40 o
   5  -5   9        5.57        6.64      0.92 o
   6  -5   9       69.92       67.99      1.86 o
   7  -5   9       24.68       28.31      1.16 o
  -8  -4   9        1.13        1.54      0.72 o
  -7  -4   9      188.50      193.84      7.23 o
  -6  -4   9       79.59       77.38      1.83 o
  -5  -4   9       79.88       79.80      2.09 o
  -4  -4   9        1.89        2.55      0.54 o
  -3  -4   9        6.52        5.93      0.64 o
  -2  -4   9       23.77       20.03      0.64 o
  -1  -4   9      109.00      103.78      1.20 o
   0  -4   9       13.19       14.56      0.43 o
   1  -4   9        9.19       11.13      0.37 o
   2  -4   9      409.23      385.91      5.50 o
   3  -4   9       59.29       52.58      1.30 o
   4  -4   9       23.81       24.90      1.24 o
   5  -4   9       13.31       15.22      1.04 o
   6  -4   9       31.22       32.53      1.26 o
   7  -4   9        2.54        2.56      0.82 o
  -8  -3   9       20.51       24.68      3.24 o
  -7  -3   9       74.95       71.83      1.73 o
  -6  -3   9      335.14      312.88     11.13 o
  -5  -3   9      117.21      114.37      6.45 o
  -4  -3   9      172.71      157.85      3.66 o
  -3  -3   9      235.38      229.17      6.91 o
  -2  -3   9       17.25       14.75      0.65 o
  -1  -3   9       95.17       97.12      1.21 o
   0  -3   9       81.31       67.63      0.76 o
   1  -3   9       12.96       12.27      0.34 o
   2  -3   9        0.81        0.37      0.27 o
   3  -3   9      127.79      128.68      2.13 o
   4  -3   9       41.71       44.62      1.41 o
   5  -3   9        2.93        3.78      0.68 o
   6  -3   9        0.05        0.08      0.50 o
   7  -3   9       30.05       20.80      1.28 o
  -9  -2   9       16.60       14.42      1.12 o
  -8  -2   9       20.48       18.64      0.91 o
  -7  -2   9      642.32      640.92     16.72 o
  -6  -2   9       12.13       12.67      0.93 o
  -5  -2   9      655.72      627.83     12.82 o
  -4  -2   9      299.06      272.48      7.35 o
  -3  -2   9      704.16      649.82     15.90 o
  -2  -2   9      376.49      363.23      8.99 o
  -1  -2   9       71.24       70.71      1.14 o
   0  -2   9       17.27       15.48      0.34 o
   1  -2   9      288.04      288.70      2.86 o
   2  -2   9       47.26       42.72      0.79 o
   3  -2   9        1.42        1.65      0.39 o
   4  -2   9        0.16        0.95      0.39 o
   5  -2   9        8.12        7.91      0.71 o
   6  -2   9       25.05       19.08      1.67 o
   7  -2   9        0.78        0.65      0.79 o
  -9  -1   9        7.71        9.62      0.72 o
  -8  -1   9        1.50        1.68      0.52 o
  -7  -1   9      129.57      127.24      3.07 o
  -6  -1   9        0.88        1.03      0.75 o
  -5  -1   9      265.18      243.08      4.22 o
  -4  -1   9      330.79      281.73      4.07 o
  -3  -1   9       47.49       50.43      0.90 o
  -2  -1   9        2.43        1.11      0.24 o
  -1  -1   9       62.76       57.42      0.98 o
   0  -1   9      506.36      522.27      6.07 o
   1  -1   9        0.17        0.46      0.29 o
   2  -1   9      542.91      558.44     11.59 o
   3  -1   9       57.42       62.07      1.27 o
   4  -1   9        2.25        3.50      0.76 o
   5  -1   9        4.03        2.80      0.79 o
   6  -1   9       35.32       35.09      2.40 o
   7  -1   9       15.72       25.68      1.59 o
  -9   0   9        0.18        0.23      0.27 o
  -8   0   9        0.00        0.10      0.35 o
  -7   0   9      119.46      125.32      3.08 o
  -6   0   9       14.81       13.27      1.29 o
  -5   0   9     1011.39      994.85     20.03 o
  -4   0   9      141.48      136.71      2.42 o
  -3   0   9       28.71       28.76      0.98 o
  -2   0   9      195.25      202.72      3.92 o
  -1   0   9      271.53      293.61      4.75 o
   0   0   9       63.13       63.73      1.21 o
   1   0   9      169.74      169.21      3.58 o
   2   0   9      179.74      176.42      6.31 o
   3   0   9       17.40       17.28      0.99 o
   4   0   9      129.03      110.90      2.18 o
   5   0   9       66.49       55.08      2.04 o
   6   0   9        8.77        8.81      0.85 o
   7   0   9       20.06       18.95      1.35 o
  -9   1   9       14.54       18.43      1.81 o
  -8   1   9       20.22       19.57      1.20 o
  -7   1   9        2.31        2.96      0.96 o
  -6   1   9      726.69      742.04     18.00 o
  -5   1   9      175.27      163.12      3.60 o
  -4   1   9        1.11        2.57      0.48 o
  -3   1   9        8.77        7.66      0.50 o
  -2   1   9        4.80        5.09      0.44 o
  -1   1   9      237.63      230.57      3.27 o
   0   1   9       11.72        9.49      0.90 o
   1   1   9      123.37      127.36      1.68 o
   2   1   9       85.37       94.46      2.07 o
   3   1   9       24.05       26.43      1.22 o
   4   1   9      105.66       99.90      2.07 o
   5   1   9        0.46        1.47      0.85 o
   6   1   9        8.67        7.85      0.86 o
   7   1   9       21.60       27.89      1.36 o
  -9   2   9       56.41       58.48      2.83 o
  -8   2   9       21.39       20.41      1.14 o
  -7   2   9        5.09        6.45      0.89 o
  -6   2   9        0.80        0.40      0.65 o
  -5   2   9      132.72      142.52      3.77 o
  -4   2   9      131.81      131.58      2.23 o
  -3   2   9      120.25      115.04      1.75 o
  -2   2   9      235.53      245.93      4.16 o
  -1   2   9      165.17      172.29      2.42 o
   0   2   9        7.92       10.10      1.03 o
   1   2   9      182.20      187.62      4.21 o
   2   2   9       80.77       84.03      1.87 o
   3   2   9        2.67        4.50      0.70 o
   4   2   9       42.95       37.31      1.32 o
   5   2   9        4.55        1.41      0.81 o
   6   2   9        0.24        0.28      0.52 o
  -9   3   9        8.17       11.72      1.42 o
  -8   3   9       15.68       17.40      1.64 o
  -7   3   9       17.35       14.74      0.99 o
  -6   3   9        7.42        5.39      0.79 o
  -5   3   9        8.59        9.26      0.87 o
  -4   3   9      147.44      141.56      4.14 o
  -3   3   9       65.71       62.10      1.55 o
  -2   3   9       61.54       67.12      1.32 o
  -1   3   9       42.35       41.83      1.41 o
   0   3   9      211.01      214.12      4.31 o
   1   3   9      109.39      109.93      2.86 o
   2   3   9       54.89       59.44      1.56 o
   3   3   9        3.35        3.16      0.65 o
   4   3   9       66.73       56.92      1.48 o
   5   3   9        7.74        5.75      0.85 o
   6   3   9       21.77       28.32      1.13 o
  -9   4   9        8.30       10.56      1.32 o
  -8   4   9       24.47       23.71      1.72 o
  -7   4   9      107.87      109.29      3.34 o
  -6   4   9       37.79       36.79      2.07 o
  -5   4   9       35.60       31.84      1.26 o
  -4   4   9       50.55       56.79      5.16 o
  -3   4   9        0.03        0.68      0.42 o
  -2   4   9      268.26      267.57      5.14 o
  -1   4   9       65.66       65.34      1.89 o
   0   4   9        0.05        1.06      0.76 o
   1   4   9       40.26       40.63      2.28 o
   2   4   9      305.53      308.74      6.28 o
   3   4   9      142.68      147.89      2.93 o
   4   4   9        0.79        0.44      0.48 o
   5   4   9       19.36       14.77      0.98 o
  -9   5   9        3.64        1.02      0.84 o
  -8   5   9       54.54       60.63      3.50 o
  -7   5   9       67.79       71.76      2.40 o
  -6   5   9       38.20       33.87      1.52 o
  -5   5   9       65.98       70.47      1.95 o
  -4   5   9        7.22        5.74      0.98 o
  -3   5   9       60.33       59.25      5.02 o
  -2   5   9       62.76       59.63      1.80 o
  -1   5   9       66.32       68.05      1.99 o
   0   5   9     1444.77     1565.02     43.75 o
   1   5   9       15.45       14.93      1.34 o
   2   5   9       44.53       47.54      1.87 o
   3   5   9       42.36       45.49      1.29 o
   4   5   9       20.70       18.90      0.86 o
   5   5   9        1.93        2.57      0.81 o
  -9   6   9       14.86        9.76      5.06 o
  -8   6   9        2.95        1.76      1.08 o
  -7   6   9        1.65        1.30      0.81 o
  -6   6   9       26.67       24.98      1.17 o
  -3   6   9       13.58       14.02      0.98 o
  -2   6   9      102.84       96.60      5.61 o
  -1   6   9       57.15       50.86      2.13 o
   0   6   9       95.43       98.32      3.88 o
   1   6   9       79.67       74.51      6.79 o
   2   6   9       20.91       20.55      1.30 o
   3   6   9       13.55       15.32      1.09 o
   4   6   9       12.39       15.03      1.28 o
  -8   7   9        0.97        1.70      1.83 o
  -7   7   9        1.82       -0.05      0.50 o
  -3   7   9        0.53        0.54      0.62 o
  -2   7   9       87.59       93.00      2.76 o
  -1   7   9       18.89       18.55      2.14 o
   0   7   9      787.55      826.53     51.95 o
   1   7   9       38.05       39.99      2.46 o
   2   7   9        9.42       11.31      1.22 o
   3   7   9        1.13        1.16      0.57 o
  -3   8   9        7.77        7.44      0.79 o
  -2   8   9       24.28       23.28      1.39 o
  -1   8   9      199.30      219.53      5.56 o
   0   8   9        4.72        3.64      1.04 o
   1   8   9      115.47      114.42     12.16 o
   2   8   9        2.42        3.75      0.59 o
  -3   9   9        1.93        1.73      0.53 o
  -2   9   9       21.02       22.41      1.48 o
  -1   9   9       35.11       39.90      1.81 o
   0   9   9      121.42      146.23      4.46 o
   1   9   9        1.89        2.43      0.89 o
  -3  10   9       56.59       46.95      2.17 o
  -2  10   9       24.05       17.70     10.43 o
  -1  10   9       82.51       98.19      3.76 o
   0 -12  10       51.04       70.17      1.62 o
   1 -12  10       39.26       53.35      1.40 o
   2 -12  10        3.74        1.36      0.79 o
   3 -12  10        4.25        3.62      0.84 o
  -2 -11  10       32.23       36.68      1.44 o
  -1 -11  10      113.98      129.20      2.49 o
   0 -11  10        2.49        2.02      0.66 o
   1 -11  10        0.07        0.08      0.53 o
   2 -11  10        1.31        1.18      0.53 o
   3 -11  10       61.76       54.96      4.16 o
   4 -11  10        2.08        1.01      0.40 o
  -4 -10  10        2.59        1.74      0.71 o
  -3 -10  10        5.18        5.62      0.66 o
  -2 -10  10       30.22       32.92      1.21 o
  -1 -10  10        2.41        2.00      0.67 o
   0 -10  10        0.04        0.26      0.63 o
   1 -10  10       35.70       38.38      1.41 o
   2 -10  10        2.61        2.16      0.52 o
   3 -10  10        1.85        0.98      0.35 o
   4 -10  10        0.04        0.14      0.37 o
   5 -10  10        2.33        3.09      0.46 o
  -5  -9  10       31.94       39.48      2.91 o
  -4  -9  10       10.73       15.57      1.00 o
  -3  -9  10      251.51      256.28      9.88 o
  -2  -9  10       26.66       25.31      1.12 o
  -1  -9  10        1.02        0.75      0.79 o
   0  -9  10       18.02       16.83      0.85 o
   1  -9  10        0.18        0.42      0.51 o
   2  -9  10       35.43       33.55      1.12 o
   3  -9  10       90.89       92.64      2.35 o
   4  -9  10      101.52      101.53      2.35 o
   5  -9  10        5.26        9.14      1.01 o
   6  -9  10        2.14        2.39      0.67 o
  -5  -8  10      219.77      242.77      5.94 o
  -4  -8  10      113.00      114.65      2.70 o
  -3  -8  10      131.82      134.76      3.03 o
  -2  -8  10       13.00       16.15      0.98 o
  -1  -8  10      131.19      126.10      2.24 o
   0  -8  10       31.63       31.25      1.11 o
   1  -8  10      155.01      146.87      2.70 o
   2  -8  10       28.41       28.03      0.95 o
   3  -8  10       23.45       23.97      0.89 o
   4  -8  10       10.65        9.98      0.92 o
   5  -8  10       25.12       23.89      1.33 o
   6  -8  10        2.61        0.98      0.61 o
  -6  -7  10        3.73        3.17      0.84 o
  -5  -7  10        2.75        3.82      0.77 o
  -4  -7  10       33.45       36.25      1.18 o
  -3  -7  10       30.13       26.36      1.45 o
  -2  -7  10       45.30       37.05      1.08 o
  -1  -7  10       34.15       36.55      1.14 o
   0  -7  10        7.02        7.47      0.74 o
   1  -7  10        2.49        2.89      0.64 o
   2  -7  10       10.53       10.99      0.72 o
   3  -7  10        7.81        6.12      0.69 o
   4  -7  10        0.18        0.03      0.48 o
   5  -7  10       16.00       15.37      1.26 o
   6  -7  10        2.57        3.78      0.84 o
   7  -7  10        0.09        0.20      0.44 o
  -7  -6  10        5.12        2.35      0.75 o
  -6  -6  10      417.17      471.34      9.00 o
  -5  -6  10       72.26       79.28      2.46 o
  -4  -6  10        3.28        2.89      0.56 o
  -3  -6  10        3.48        2.52      0.59 o
  -2  -6  10       25.46       25.05      0.93 o
  -1  -6  10       88.78       89.90      1.89 o
   0  -6  10       62.25       54.40      1.44 o
   1  -6  10        7.54        6.35      0.69 o
   2  -6  10      131.22      128.86      2.13 o
   3  -6  10        9.47        9.83      0.73 o
   4  -6  10       31.66       31.05      1.37 o
   5  -6  10       27.41       25.85      1.43 o
   6  -6  10        8.23        7.88      0.88 o
   7  -6  10        4.23        8.85      0.73 o
  -7  -5  10       86.87      101.10      2.45 o
  -6  -5  10       57.05       62.40      2.01 o
  -5  -5  10        1.63        1.33      0.57 o
  -4  -5  10      123.06      117.41      2.06 o
  -3  -5  10       18.49       18.89      0.90 o
  -2  -5  10       70.48       66.18      1.46 o
  -1  -5  10       69.14       63.99      1.19 o
   0  -5  10       11.91       12.02      0.72 o
   1  -5  10       59.87       58.18      1.14 o
   2  -5  10        4.91        5.63      0.66 o
   3  -5  10      212.58      205.02      3.25 o
   4  -5  10       39.53       36.68      1.42 o
   5  -5  10       74.53       74.31      1.94 o
   6  -5  10        0.39        0.18      0.53 o
   7  -5  10        2.10        1.28      0.62 o
  -8  -4  10       29.93       31.50      1.22 o
  -7  -4  10        4.78        5.77      0.95 o
  -6  -4  10      229.11      234.06      4.80 o
  -5  -4  10      132.47      123.44      4.38 o
  -4  -4  10       23.55       22.44      0.92 o
  -3  -4  10       73.51       62.63      1.50 o
  -2  -4  10       18.22       18.65      0.88 o
  -1  -4  10        7.82        7.61      0.60 o
   0  -4  10       68.56       62.02      1.09 o
   1  -4  10        0.01        0.52      0.27 o
   2  -4  10      914.53      936.00     14.18 o
   3  -4  10      116.48      115.71      2.17 o
   4  -4  10        0.60        0.81      0.57 o
   5  -4  10        9.88       10.88      0.88 o
   6  -4  10        2.00        1.18      0.50 o
   7  -4  10       79.16       92.93      8.41 o
  -8  -3  10        2.89        1.55      0.41 o
  -7  -3  10       40.84       42.06      1.25 o
  -6  -3  10      132.79      124.63      4.77 o
  -5  -3  10       14.87       15.30      1.16 o
  -4  -3  10       72.19       67.29      1.77 o
  -3  -3  10        6.12        5.82      0.60 o
  -2  -3  10      152.57      136.32      4.62 o
  -1  -3  10       29.69       27.19      0.86 o
   0  -3  10        4.17        3.66      0.29 o
   1  -3  10       32.66       28.54      0.81 o
   2  -3  10        2.10        3.06      0.91 o
   3  -3  10        0.00        0.94      0.96 o
   4  -3  10      210.14      186.06      3.46 o
   5  -3  10       45.75       40.11      1.17 o
   6  -3  10        6.36        6.01      1.21 o
   7  -3  10        2.54        2.51      0.96 o
  -8  -2  10        0.01        0.17      0.37 o
  -7  -2  10        0.56        0.89      0.51 o
  -6  -2  10      156.14      146.40      4.57 o
  -5  -2  10      830.28      748.44     15.14 o
  -4  -2  10       45.77       41.82      1.58 o
  -3  -2  10      386.91      350.18     12.94 o
  -2  -2  10       75.34       69.62      2.04 o
  -1  -2  10      112.01       95.24      2.35 o
   0  -2  10        0.13        1.11      0.76 o
   1  -2  10       30.04       25.83      0.79 o
   2  -2  10        4.16        6.39      0.75 o
   3  -2  10        3.23        2.93      0.49 o
   4  -2  10      118.40       94.60      1.89 o
   5  -2  10        0.13        0.63      1.02 o
   6  -2  10       10.53        6.61      1.22 o
   7  -2  10        3.07        0.99      0.95 o
  -9  -1  10       15.19       13.83      1.45 o
  -8  -1  10       34.17       30.41      2.58 o
  -7  -1  10        7.26        7.23      1.16 o
  -6  -1  10      150.86      141.70      3.40 o
  -5  -1  10      151.84      140.27      3.96 o
  -4  -1  10      519.80      508.49     13.66 o
  -3  -1  10       20.87       21.58      1.09 o
  -2  -1  10      110.60       96.38      4.24 o
  -1  -1  10      126.87      117.19      4.41 o
   0  -1  10       22.87       19.49      0.80 o
   1  -1  10       51.10       47.95      1.06 o
   2  -1  10        6.42        4.10      0.61 o
   3  -1  10       21.20       18.26      0.74 o
   4  -1  10      221.75      180.24      3.70 o
   5  -1  10       24.51       28.55      1.40 o
   6  -1  10       39.00       40.46      1.98 o
   7  -1  10        0.14        0.36      1.00 o
  -9   0  10       23.92       24.84      1.20 o
  -8   0  10        0.52        0.39      0.61 o
  -7   0  10      120.76      118.93      2.96 o
  -6   0  10       21.94       22.15      1.43 o
  -5   0  10       59.57       55.57      2.54 o
  -4   0  10       72.71       75.20      1.67 o
  -3   0  10       40.20       43.42      1.34 o
  -2   0  10      402.67      404.71      6.29 o
  -1   0  10        1.73        1.55      0.67 o
   0   0  10        0.07        1.46      0.48 o
   1   0  10      219.70      220.20      7.66 o
   2   0  10       94.13       93.92      2.04 o
   3   0  10        2.82        2.89      0.61 o
   4   0  10      264.01      221.72      3.76 o
   5   0  10        8.93        9.15      0.90 o
   6   0  10        0.05       -0.24      0.43 o
  -9   1  10       56.84       63.11      2.75 o
  -8   1  10        1.91        1.27      0.68 o
  -7   1  10        1.07        1.14      0.73 o
  -6   1  10      870.50      860.84     17.29 o
  -5   1  10       69.16       60.90      1.96 o
  -4   1  10      104.12      107.07      2.03 o
  -3   1  10       12.45       10.05      0.66 o
  -2   1  10      459.96      458.77      9.60 o
  -1   1  10       26.62       26.56      1.21 o
   0   1  10       11.24       11.87      1.12 o
   1   1  10       36.35       34.45      1.73 o
   2   1  10       68.84       63.93      1.55 o
   3   1  10      113.31      107.84      2.18 o
   4   1  10       65.57       54.75      1.42 o
   5   1  10        7.90        6.04      0.83 o
   6   1  10        0.68        1.59      0.69 o
  -9   2  10        0.01        0.48      0.97 o
  -8   2  10       58.08       53.92      1.66 o
  -7   2  10      102.71       98.96      2.48 o
  -6   2  10      154.12      141.50      3.77 o
  -5   2  10        3.67        4.41      1.12 o
  -4   2  10       20.00       24.16      0.85 o
  -3   2  10        0.41        0.96      0.57 o
  -2   2  10       15.20       16.77      0.99 o
  -1   2  10        3.47        3.47      0.48 o
   0   2  10     1126.60     1171.14     23.75 o
   1   2  10       21.90       23.76      1.44 o
   2   2  10        1.82        2.25      0.97 o
   3   2  10      119.40      113.69      2.29 o
   4   2  10       54.14       48.07      1.31 o
   5   2  10       10.42       12.37      0.97 o
   6   2  10        1.18        0.94      0.57 o
  -9   3  10       17.00       20.24      1.52 o
  -8   3  10       36.63       35.10      1.97 o
  -7   3  10       31.28       29.42      1.22 o
  -6   3  10       12.76       10.70      1.14 o
  -5   3  10        5.69        8.27      0.87 o
  -4   3  10       19.67       17.00      0.90 o
  -3   3  10       18.25       20.27      0.99 o
  -2   3  10      234.79      230.86      4.51 o
  -1   3  10       20.88       20.25      1.13 o
   0   3  10        9.67        9.73      1.15 o
   1   3  10     1106.14     1172.82     24.30 o
   2   3  10       71.80       71.78      2.29 o
   3   3  10       73.95       74.61      1.71 o
   4   3  10        0.15        0.08      0.31 o
   5   3  10        0.27       -0.14      0.44 o
  -9   4  10       12.41       12.35      1.25 o
  -8   4  10        1.51        1.77      0.88 o
  -7   4  10       11.12        9.78      1.17 o
  -6   4  10       15.46       13.98      0.99 o
  -5   4  10        2.48        2.11      0.51 o
  -4   4  10        2.68        2.64      0.68 o
  -3   4  10        4.08        4.31      0.86 o
  -2   4  10        8.26        7.74      1.16 o
  -1   4  10       45.96       46.51      1.66 o
   0   4  10      400.51      417.30     11.54 o
   1   4  10       23.63       29.15      1.62 o
   2   4  10       88.93       93.10      2.62 o
   3   4  10        0.02        0.05      0.50 o
   4   4  10        2.44        1.43      0.55 o
   5   4  10       42.68       44.32      1.82 o
  -8   5  10       14.25       16.40      1.25 o
  -7   5  10        0.20        1.34      0.67 o
  -6   5  10        5.60        7.10      0.79 o
  -5   5  10       42.68       39.38      1.82 o
  -4   5  10       22.73       19.61      1.47 o
  -3   5  10        1.22        1.25      0.63 o
  -2   5  10      278.02      269.12      5.53 o
  -1   5  10      738.73      754.12     20.61 o
   0   5  10        1.60        1.47      0.92 o
   1   5  10      892.11      971.59     20.37 o
   2   5  10        2.93        2.27      0.86 o
   3   5  10        9.49        7.14      0.94 o
   4   5  10        0.96        0.74      0.78 o
  -8   6  10        4.31        3.31      2.05 o
  -7   6  10        5.49        4.87      1.99 o
  -6   6  10       29.50       23.65      1.45 o
  -3   6  10        1.18        1.26      0.78 o
  -2   6  10        6.82        7.22      0.71 o
  -1   6  10        9.94       11.03      0.99 o
   0   6  10       97.86       98.77      4.65 o
   1   6  10        1.00        1.98      0.98 o
   2   6  10       32.77       38.15      1.58 o
   3   6  10        3.11        2.34      0.75 o
  -3   7  10       59.81       57.02      2.52 o
  -2   7  10      113.88      105.88      6.47 o
  -1   7  10      156.90      158.33     14.08 o
   0   7  10       24.94       23.05      1.70 o
   1   7  10       16.08       15.92      1.08 o
   2   7  10        5.27        5.94      0.80 o
  -3   8  10       57.95       51.78      6.48 o
  -2   8  10        0.40        0.40      0.57 o
  -1   8  10        0.00        0.27      0.67 o
   0   8  10        0.02        0.10      0.32 o
   1   8  10       20.74       23.96      1.58 o
  -3   9  10       19.25       15.33      1.03 o
  -2   9  10        6.34        8.58      1.19 o
  -1   9  10        9.68        8.33      0.97 o
  -1 -11  11        5.89        4.48      0.85 o
   0 -11  11        0.46        0.78      0.53 o
   1 -11  11        5.79        5.09      1.16 o
   2 -11  11        1.66        0.79      0.42 o
   3 -11  11        9.11        8.28      0.98 o
  -3 -10  11        0.20        0.26      0.53 o
  -2 -10  11       22.83       24.84      1.12 o
  -1 -10  11       18.62       18.54      0.99 o
   0 -10  11        2.66        2.53      0.68 o
   1 -10  11       22.80       21.24      0.96 o
   2 -10  11       11.38       11.46      0.70 o
   3 -10  11        0.90        0.37      0.26 o
   4 -10  11        0.17        0.14      0.33 o
   5 -10  11        2.01        1.42      0.56 o
  -4  -9  11        0.63        0.03      0.44 o
  -3  -9  11       31.54       39.19      1.59 o
  -2  -9  11        0.89        3.06      1.66 o
  -1  -9  11        4.26        5.42      0.74 o
   0  -9  11      182.35      177.05      3.14 o
   1  -9  11       89.63       89.39      1.78 o
   2  -9  11        1.30        1.47      0.52 o
   3  -9  11        0.61        0.28      0.31 o
   4  -9  11        1.67        0.80      0.38 o
   5  -9  11       15.93       23.70      1.06 o
  -5  -8  11        0.58        1.18      0.85 o
  -4  -8  11        9.08        8.67      0.89 o
  -3  -8  11       17.75       16.88      1.25 o
  -2  -8  11       43.52       41.58      1.79 o
  -1  -8  11      310.53      302.39      4.56 o
   0  -8  11       54.19       53.82      1.38 o
   1  -8  11        4.29        4.11      0.69 o
   2  -8  11       22.82       21.98      0.93 o
   3  -8  11        0.71        0.33      0.33 o
   4  -8  11        7.77        7.38      0.89 o
   5  -8  11       24.60       26.30      1.16 o
   6  -8  11       42.83       50.82      1.53 o
  -6  -7  11      159.99      174.99      6.49 o
  -5  -7  11       25.46       24.14      1.38 o
  -4  -7  11       38.82       34.37      1.11 o
  -3  -7  11      114.28      104.46      2.88 o
  -2  -7  11       13.05       11.29      0.90 o
  -1  -7  11       24.20       22.26      0.91 o
   0  -7  11      134.97      123.69      2.21 o
   1  -7  11       88.22       88.01      1.78 o
   2  -7  11        7.24        7.56      0.66 o
   3  -7  11       18.45       19.24      0.84 o
   4  -7  11       68.05       65.59      1.74 o
   5  -7  11       96.49       97.00      2.16 o
   6  -7  11        3.10        2.50      0.62 o
  -6  -6  11        8.21        7.23      0.88 o
  -5  -6  11       15.30       16.58      1.14 o
  -4  -6  11       84.45       89.70      1.67 o
  -3  -6  11       13.79       12.61      0.73 o
  -2  -6  11        0.04        0.31      0.39 o
  -1  -6  11        8.10        6.38      0.81 o
   0  -6  11        0.01        0.17      0.39 o
   1  -6  11        7.57        9.77      0.70 o
   2  -6  11      115.57      114.77      2.23 o
   3  -6  11      422.26      419.06      6.17 o
   4  -6  11       49.31       50.75      1.63 o
   5  -6  11      237.11      230.37      3.98 o
   6  -6  11       22.78       20.73      0.95 o
  -7  -5  11       27.12       31.30      1.28 o
  -6  -5  11        4.54        4.26      0.81 o
  -5  -5  11       84.66       85.33      2.02 o
  -4  -5  11       86.12       76.59      1.55 o
  -3  -5  11       16.13       14.42      0.81 o
  -2  -5  11       84.88       81.74      1.74 o
  -1  -5  11       19.43       19.47      0.81 o
   0  -5  11        1.73        1.40      0.44 o
   1  -5  11       62.56       62.38      1.33 o
   2  -5  11        6.12        5.11      0.63 o
   3  -5  11       17.24       17.53      0.80 o
   4  -5  11        4.82        4.61      0.70 o
   5  -5  11       46.56       39.03      1.24 o
   6  -5  11       60.35       71.85      2.32 o
  -7  -4  11        0.02        0.12      0.40 o
  -6  -4  11        8.37        7.45      0.82 o
  -5  -4  11       15.32       17.84      0.97 o
  -4  -4  11       25.78       28.51      2.05 o
  -3  -4  11      407.74      397.30      5.85 o
  -2  -4  11       62.71       62.33      1.49 o
  -1  -4  11       26.06       22.53      0.84 o
   0  -4  11        7.56        8.99      0.80 o
   1  -4  11      206.69      203.82      3.46 o
   2  -4  11      329.34      310.24      4.46 o
   3  -4  11       12.41       10.17      0.64 o
   4  -4  11      199.32      180.63      3.17 o
   5  -4  11       57.52       45.90      1.25 o
   6  -4  11        3.55        3.60      0.62 o
  -8  -3  11        3.68        4.93      1.07 o
  -7  -3  11        0.47        0.89      0.45 o
  -6  -3  11        3.30        3.29      0.61 o
  -5  -3  11       13.95       12.29      0.85 o
  -4  -3  11      403.93      377.73     11.41 o
  -3  -3  11      122.29      104.18      2.80 o
  -2  -3  11      388.19      384.15      9.64 o
  -1  -3  11       54.56       52.64      1.84 o
   0  -3  11       43.56       40.94      1.55 o
   1  -3  11        7.27        7.24      0.55 o
   2  -3  11        1.24        1.02      0.41 o
   3  -3  11       87.46       76.56      1.69 o
   4  -3  11      213.29      189.68      3.86 o
   5  -3  11        9.57        7.79      1.20 o
   6  -3  11       10.19        8.84      1.25 o
  -8  -2  11        0.02        0.18      0.55 o
  -7  -2  11       39.16       40.93      2.05 o
  -6  -2  11       58.73       58.07      2.48 o
  -5  -2  11       14.56       13.93      1.24 o
  -4  -2  11        8.70       10.61      0.83 o
  -3  -2  11      429.95      401.61     14.61 o
  -2  -2  11       89.40       86.04      2.50 o
  -1  -2  11       98.02       91.15      2.42 o
   0  -2  11        0.96        2.29      0.77 o
   1  -2  11      220.67      209.19      4.22 o
   2  -2  11        0.53        0.52      0.39 o
   3  -2  11       69.04       65.70      1.33 o
   4  -2  11       21.47       23.36      1.07 o
   5  -2  11        0.13        0.50      0.79 o
   6  -2  11        7.38        8.18      1.45 o
  -8  -1  11        3.07        2.89      0.77 o
  -7  -1  11       47.79       50.27      2.50 o
  -6  -1  11        0.21        0.09      0.60 o
  -5  -1  11        8.19        6.07      1.00 o
  -4  -1  11        0.01        0.99      0.54 o
  -3  -1  11      130.82      126.61      4.00 o
  -2  -1  11       77.14       74.37      2.71 o
  -1  -1  11       60.66       62.96      2.28 o
   0  -1  11     1072.66     1066.59     31.39 o
   1  -1  11       23.75       22.13      0.98 o
   2  -1  11      117.02      123.76      2.12 o
   3  -1  11      621.20      570.80      9.53 o
   4  -1  11      233.88      199.09      4.18 o
   5  -1  11       62.77       47.57      2.72 o
   6  -1  11       15.30       16.48      2.05 o
  -8   0  11       98.21      101.95      2.57 o
  -7   0  11      148.62      136.28      5.03 o
  -6   0  11       56.97       56.37      2.17 o
  -5   0  11        0.58        1.67      0.77 o
  -4   0  11        1.19        1.42      0.50 o
  -3   0  11       19.26       18.43      1.23 o
  -2   0  11        1.82        3.41      0.84 o
  -1   0  11       27.94       26.26      1.55 o
   0   0  11      124.54      118.91      3.93 o
   1   0  11      355.50      340.10     11.32 o
   2   0  11        9.16        8.35      0.97 o
   3   0  11       30.54       32.28      1.59 o
   4   0  11       61.33       58.96      1.38 o
   5   0  11        4.30        3.30      0.81 o
   6   0  11        4.16        1.83      0.77 o
  -9   1  11        0.24       -0.15      0.77 o
  -8   1  11       65.69       68.98      1.97 o
  -7   1  11      250.45      239.97      4.87 o
  -6   1  11        2.68        2.19      0.92 o
  -5   1  11       10.47       12.03      1.03 o
  -4   1  11        0.15        0.47      0.40 o
  -3   1  11       17.25       15.66      1.09 o
  -2   1  11        1.17        1.04      0.67 o
  -1   1  11      122.11      111.00      3.36 o
   0   1  11     1955.84     2016.16     57.37 o
   1   1  11       11.51       10.55      1.17 o
   2   1  11        1.60        2.38      0.81 o
   3   1  11       25.31       24.65      1.13 o
   4   1  11        9.58        8.44      0.65 o
   5   1  11       19.01       14.88      1.08 o
  -9   2  11        1.93        1.51      0.81 o
  -8   2  11      198.75      193.48      3.77 o
  -7   2  11        2.07        1.55      0.66 o
  -6   2  11        1.07        2.24      0.71 o
  -5   2  11       84.50       74.85      2.00 o
  -4   2  11       88.98       79.82      1.96 o
  -3   2  11       32.75       33.91      1.33 o
  -2   2  11       33.44       32.60      1.29 o
  -1   2  11      509.92      522.70     12.77 o
   0   2  11       54.86       57.59      1.95 o
   1   2  11      301.92      298.34      5.98 o
   2   2  11        4.93        5.29      0.95 o
   3   2  11        0.00        0.73      0.66 o
   4   2  11        1.88        1.38      0.43 o
   5   2  11        0.38       -0.25      0.85 o
  -8   3  11        9.97       15.82      1.35 o
  -7   3  11        9.96        9.63      3.56 o
  -6   3  11      132.12      108.14      2.77 o
  -5   3  11       66.59       58.05      1.68 o
  -4   3  11      200.36      188.20      3.58 o
  -3   3  11       16.85       18.12      0.96 o
  -2   3  11        7.39       10.21      1.32 o
  -1   3  11      305.06      318.80      6.20 o
   0   3  11      210.92      220.04      4.61 o
   1   3  11        0.72        0.82      0.77 o
   2   3  11        6.12        7.12      1.01 o
   3   3  11       55.74       54.83      1.79 o
   4   3  11       17.72       17.45      1.76 o
  -8   4  11        0.31        0.02      0.51 o
  -7   4  11       22.47       22.49      1.27 o
  -6   4  11        0.25        0.30      0.38 o
  -5   4  11       92.78       73.52      5.81 o
  -4   4  11       26.03       20.30      1.11 o
  -3   4  11      141.94      128.63      3.81 o
  -2   4  11       80.29       70.65      2.54 o
  -1   4  11      807.49      855.55     16.98 o
   0   4  11        0.30        2.66      1.10 o
   1   4  11      104.01      106.62      3.15 o
   2   4  11       59.45       67.57      2.18 o
   3   4  11       22.08       23.37      1.24 o
   4   4  11        0.17       -0.17      0.69 o
  -8   5  11        4.92        3.99      1.09 o
  -7   5  11        6.28        7.77      0.77 o
  -6   5  11        2.09        2.23      0.85 o
  -5   5  11       30.41       26.12      1.51 o
  -4   5  11      106.88       84.91      3.27 o
  -3   5  11       11.12        9.68      0.95 o
  -2   5  11       30.17       31.70      2.10 o
  -1   5  11        5.72        6.65      0.87 o
   0   5  11      551.33      608.85     16.22 o
   1   5  11      397.34      437.10     10.56 o
   2   5  11        0.35        0.20      0.61 o
   3   5  11       65.92       69.32      1.93 o
  -7   6  11        5.33        0.63      0.58 o
  -3   6  11      145.77      135.56      9.98 o
  -2   6  11        3.25        3.36      0.79 o
  -1   6  11      299.24      308.67     10.70 o
   0   6  11       23.73       24.74      1.27 o
   1   6  11       11.12        9.83      1.01 o
   2   6  11      104.31      114.14      2.79 o
  -3   7  11        0.14        0.14      0.60 o
  -2   7  11       20.46       18.62      1.58 o
  -1   7  11       67.91       70.77      5.20 o
   0   7  11       22.38       20.16      1.67 o
   1   7  11       20.40       21.37      1.31 o
  -3   8  11        2.91        1.58      0.65 o
  -2   8  11        6.49        7.04      1.20 o
  -1   8  11        9.04        9.89      0.85 o
   0   8  11        4.80        3.53      1.08 o
   0 -11  12        0.30        0.17      0.39 o
   1 -11  12       24.91       26.04      0.95 o
   2 -11  12        1.50        1.30      0.55 o
  -2 -10  12        6.91        8.44      0.94 o
  -1 -10  12        5.92        8.65      0.85 o
   0 -10  12        2.55        2.90      0.61 o
   1 -10  12       10.60       11.86      0.67 o
   2 -10  12       45.88       51.85      1.15 o
   3 -10  12        0.40        0.51      0.39 o
   4 -10  12        0.17        0.28      0.51 o
  -4  -9  12        2.17        3.82      0.94 o
  -3  -9  12        0.44        0.88      0.63 o
  -2  -9  12        5.02        2.77      0.83 o
  -1  -9  12        4.28        3.92      0.48 o
   0  -9  12        7.92        8.45      0.65 o
   1  -9  12       17.05       18.67      0.84 o
   2  -9  12       38.42       40.74      1.17 o
   3  -9  12        0.96        0.53      0.31 o
   4  -9  12       17.71       18.17      1.13 o
  -5  -8  12      135.50      148.34      3.87 o
  -4  -8  12        4.86        1.43      0.93 o
  -3  -8  12        0.02        0.83      0.68 o
  -2  -8  12        2.56        2.69      0.57 o
  -1  -8  12        1.29        1.74      0.46 o
   0  -8  12      112.26      122.91      2.17 o
   1  -8  12       37.00       37.76      1.12 o
   2  -8  12       19.58       20.89      0.87 o
   3  -8  12        3.89        1.80      0.91 o
   4  -8  12        5.13        1.76      0.61 o
   5  -8  12       64.31       67.06      1.55 o
  -5  -7  12        5.35        4.24      0.64 o
  -4  -7  12        3.09        2.11      0.89 o
  -3  -7  12       11.26       11.99      0.78 o
  -2  -7  12       26.70       25.28      1.11 o
  -1  -7  12       35.66       31.67      1.26 o
   0  -7  12       59.41       61.73      1.51 o
   1  -7  12        6.17        7.44      0.65 o
   2  -7  12        1.55        2.61      0.63 o
   3  -7  12        0.11        0.38      0.36 o
   4  -7  12       48.78       49.83      1.40 o
   5  -7  12       19.58       22.39      0.97 o
  -6  -6  12        8.72        7.14      2.41 o
  -5  -6  12        8.10        6.86      0.68 o
  -4  -6  12       61.36       57.41      1.24 o
  -3  -6  12       10.53        9.46      0.66 o
  -2  -6  12        0.90        0.85      0.56 o
  -1  -6  12        2.46        3.12      0.68 o
   0  -6  12       32.10       32.85      0.97 o
   1  -6  12      206.33      210.88      3.69 o
   2  -6  12      151.07      152.32      2.84 o
   3  -6  12        4.05        6.13      0.57 o
   4  -6  12       36.18       33.83      1.27 o
   5  -6  12       77.55       65.67      1.84 o
   6  -6  12       36.61       37.77      1.43 o
  -7  -5  12       34.75       48.67      1.91 o
  -6  -5  12        0.01        0.06      0.53 o
  -5  -5  12       33.17       32.53      1.09 o
  -4  -5  12       56.41       57.83      1.30 o
  -3  -5  12       12.27       14.91      0.82 o
  -2  -5  12       19.01       17.87      0.80 o
  -1  -5  12       39.44       39.83      1.05 o
   0  -5  12       26.66       26.04      1.08 o
   1  -5  12        0.78        2.37      1.19 o
   2  -5  12      427.01      415.67      6.01 o
   3  -5  12      248.86      241.66      3.76 o
   4  -5  12        0.53        0.74      0.46 o
   5  -5  12        4.18        2.50      0.47 o
   6  -5  12        0.31        1.20      0.78 o
  -7  -4  12       36.23       38.00      3.40 o
  -6  -4  12        0.00        0.12      0.50 o
  -5  -4  12        2.53        2.15      0.54 o
  -4  -4  12        6.18        7.33      0.63 o
  -3  -4  12       45.26       39.96      2.02 o
  -2  -4  12       55.47       52.45      1.24 o
  -1  -4  12        0.71        0.74      0.37 o
   0  -4  12      890.85      946.48     22.88 o
   1  -4  12        9.50        8.46      0.82 o
   2  -4  12      254.02      253.85      4.18 o
   3  -4  12       77.06       72.76      1.62 o
   4  -4  12       78.19       68.69      1.88 o
   5  -4  12        1.49        0.57      0.73 o
   6  -4  12       18.56       20.12      1.37 o
  -7  -3  12        0.74        0.59      0.43 o
  -6  -3  12       13.67       13.85      1.15 o
  -5  -3  12        2.66        1.62      0.78 o
  -4  -3  12        2.45        2.53      0.61 o
  -3  -3  12      121.88      122.49      3.10 o
  -2  -3  12      228.51      220.99      5.33 o
  -1  -3  12        0.01        4.18      3.22 o
   0  -3  12      236.03      224.11      5.41 o
   1  -3  12      228.82      225.89      4.58 o
   2  -3  12       62.54       57.86      1.29 o
   3  -3  12        2.00        1.53      0.50 o
   4  -3  12        5.89        6.47      1.03 o
   5  -3  12       18.07       19.91      1.39 o
   6  -3  12       20.30       17.66      1.29 o
  -8  -2  12       19.17       24.26      1.11 o
  -7  -2  12       12.19       12.81      1.08 o
  -6  -2  12       53.50       52.98      2.57 o
  -5  -2  12       11.38       11.36      1.33 o
  -4  -2  12        4.17        3.17      0.63 o
  -3  -2  12       46.89       44.10      1.76 o
  -2  -2  12      161.04      155.94      3.56 o
  -1  -2  12      415.64      406.57      8.44 o
   0  -2  12     1927.13     2022.36     45.58 o
   1  -2  12       11.58       13.42      1.45 o
   2  -2  12        3.01        4.13      0.48 o
   3  -2  12       76.94       72.89      1.61 o
   4  -2  12       29.94       32.13      1.95 o
   5  -2  12        0.21        0.72      0.73 o
   6  -2  12       33.62       37.65      1.58 o
  -8  -1  12       20.32       25.88      1.26 o
  -7  -1  12        7.54       10.24      1.41 o
  -6  -1  12        0.96        0.79      0.72 o
  -5  -1  12       67.41       63.64      2.72 o
  -4  -1  12       45.95       44.73      1.29 o
  -3  -1  12       61.62       50.97      2.27 o
  -2  -1  12        6.39        5.87      1.02 o
  -1  -1  12      171.17      164.80      4.44 o
   0  -1  12       59.47       55.19      2.00 o
   1  -1  12      207.60      196.79      3.67 o
   2  -1  12      228.94      214.75      5.66 o
   3  -1  12        8.88       10.21      0.69 o
   4  -1  12       35.02       31.65      1.15 o
   5  -1  12      180.23      179.57     16.29 o
  -8   0  12      196.23      238.08      5.85 o
  -7   0  12       34.85       30.27      1.44 o
  -6   0  12       67.85       65.59      2.03 o
  -5   0  12       17.81       16.23      1.13 o
  -4   0  12      117.18       94.72      3.81 o
  -3   0  12        2.09        2.99      1.04 o
  -2   0  12      135.42      136.76      8.48 o
  -1   0  12      425.49      400.31     15.32 o
   0   0  12      774.56      744.54     33.00 o
   1   0  12        2.84        3.60      0.75 o
   2   0  12        7.94        8.14      0.93 o
   3   0  12      109.15      109.73      2.06 o
   4   0  12        0.46        0.36      0.33 o
   5   0  12        0.34        0.18      0.48 o
  -8   1  12       23.45       17.95      1.21 o
  -7   1  12       61.40       52.58      2.00 o
  -6   1  12        0.10       -0.05      0.53 o
  -5   1  12       15.52       12.97      1.18 o
  -4   1  12       40.40       36.19      1.37 o
  -3   1  12      212.07      195.41      6.77 o
  -2   1  12       71.77       64.95      2.99 o
  -1   1  12      221.15      210.32      6.09 o
   0   1  12        7.05        6.67      1.37 o
   1   1  12        9.64       10.00      0.98 o
   2   1  12      136.61      133.37      3.08 o
   3   1  12        4.86        4.45      0.78 o
   4   1  12        9.42        7.51      0.66 o
   5   1  12       22.84       22.30      1.61 o
  -8   2  12      251.45      254.75      5.97 o
  -7   2  12       20.55       21.04      1.22 o
  -6   2  12       47.90       40.98      1.57 o
  -5   2  12        3.51        2.56      0.93 o
  -4   2  12      518.12      448.62      8.42 o
  -3   2  12       23.66       21.10      1.11 o
  -2   2  12       30.83       28.79      1.58 o
  -1   2  12        1.06        1.85      1.09 o
   0   2  12       10.66       11.72      1.02 o
   1   2  12      135.48      144.22      3.28 o
   2   2  12        1.31        0.86      0.70 o
   3   2  12        0.60        0.00      0.46 o
   4   2  12       52.14       63.87      2.28 o
  -8   3  12        0.19        0.36      0.58 o
  -7   3  12        1.24        0.10      0.38 o
  -6   3  12        4.52        4.77      0.61 o
  -5   3  12        3.62        6.70      0.97 o
  -4   3  12       11.49        8.73      0.97 o
  -3   3  12       10.20        9.56      0.75 o
  -2   3  12        8.19        8.68      1.26 o
  -1   3  12       15.30       13.81      1.62 o
   0   3  12       12.12       12.92      1.03 o
   1   3  12      109.76      120.75      2.94 o
   2   3  12        6.22        4.96      0.91 o
   3   3  12       39.67       40.43      1.67 o
   4   3  12        0.41        0.23      0.66 o
  -8   4  12        0.64        1.41      1.72 o
  -7   4  12        3.55        4.22      2.20 o
  -6   4  12       22.18       18.42      1.10 o
  -5   4  12       44.12       37.44      1.41 o
  -4   4  12      245.32      213.90      7.27 o
  -3   4  12        5.08        6.22      0.94 o
  -2   4  12        1.50        1.48      1.09 o
  -1   4  12      478.88      511.18     12.42 o
   0   4  12        2.78        3.62      0.79 o
   1   4  12        7.21        7.10      0.98 o
   2   4  12       66.61       74.71      2.14 o
   3   4  12        9.45        9.18      0.87 o
  -7   5  12        1.45        0.11      0.93 o
  -6   5  12        0.23        0.00      0.41 o
  -5   5  12        0.12        0.98      0.63 o
  -4   5  12        2.03        1.48      0.82 o
  -3   5  12        4.74        4.75      0.96 o
  -2   5  12       18.43       18.81      1.34 o
  -1   5  12        0.65        1.17      0.55 o
   0   5  12       27.12       28.52      1.56 o
   1   5  12        6.25        6.85      0.90 o
   2   5  12       31.85       33.11      1.39 o
  -4   6  12        2.19        1.04      0.58 o
  -3   6  12       40.10       37.20      3.27 o
  -2   6  12        7.77        9.16      1.41 o
  -1   6  12      119.70      125.09      3.97 o
   0   6  12       26.05       25.05      1.18 o
   1   6  12       48.66       48.24      1.66 o
  -3   7  12        6.62        5.93      0.90 o
  -2   7  12       44.72       37.05      7.59 o
  -1   7  12        5.98        4.17      0.71 o
   0   7  12        0.09        0.10      0.39 o
  -1 -10  13        4.66        2.60      0.71 o
   0 -10  13        5.02        4.77      1.27 o
   1 -10  13       23.88       20.89      0.70 o
   2 -10  13        7.79       10.24      0.75 o
  -3  -9  13        9.64       10.03      1.45 o
  -2  -9  13       15.76       14.39      1.05 o
  -1  -9  13       48.04       47.96      3.48 o
   0  -9  13        2.22        2.43      0.45 o
   1  -9  13       61.67       63.88      1.75 o
   2  -9  13        8.94        8.15      0.63 o
   3  -9  13        1.09        0.58      0.64 o
  -4  -8  13        3.69        5.79      1.21 o
  -3  -8  13        2.91        1.90      0.41 o
  -2  -8  13       66.36       72.03      2.15 o
  -1  -8  13       26.28       26.19      1.03 o
   0  -8  13        9.79        8.79      0.61 o
   1  -8  13      144.94      153.07      4.04 o
   2  -8  13       34.17       39.08      1.17 o
   3  -8  13       73.25       77.90      6.04 o
   4  -8  13       75.35       84.56      2.15 o
  -5  -7  13        3.22        1.62      0.67 o
  -4  -7  13       15.67       14.58      1.45 o
  -3  -7  13        8.85        8.60      0.70 o
  -2  -7  13        0.32        1.18      0.55 o
  -1  -7  13        1.68        1.47      0.56 o
   0  -7  13      231.59      247.63      5.25 o
   1  -7  13       44.62       46.18      1.33 o
   2  -7  13        0.81        0.68      0.47 o
   3  -7  13       36.29       34.99      1.14 o
   4  -7  13        0.24       -0.08      0.35 o
   5  -7  13        1.54        0.70      0.47 o
  -5  -6  13        9.03        8.28      0.65 o
  -4  -6  13        8.97        8.19      0.56 o
  -3  -6  13       10.98       10.48      0.66 o
  -2  -6  13        7.76        8.14      0.74 o
  -1  -6  13       54.20       57.82      1.51 o
   0  -6  13       49.50       47.41      1.36 o
   1  -6  13      680.36      723.78     13.53 o
   2  -6  13      178.72      185.80      3.77 o
   3  -6  13       57.68       56.75      1.81 o
   4  -6  13        1.34        0.85      0.38 o
   5  -6  13       19.93       23.27      1.02 o
  -6  -5  13        0.46        0.94      0.34 o
  -5  -5  13        0.23        0.15      0.36 o
  -4  -5  13        1.74        1.42      0.42 o
  -3  -5  13       21.10       21.17      0.81 o
  -2  -5  13        3.73        4.06      0.52 o
  -1  -5  13        0.00       -0.04      0.36 o
   0  -5  13      480.59      511.42     12.59 o
   1  -5  13      347.25      364.08     11.88 o
   2  -5  13        0.52        0.25      0.50 o
   3  -5  13       13.35       13.76      0.80 o
   4  -5  13       15.32       15.33      0.93 o
   5  -5  13        8.00        5.90      0.66 o
  -7  -4  13       13.78       14.20      1.26 o
  -6  -4  13        1.29        2.30      0.69 o
  -5  -4  13       83.09       88.57      2.30 o
  -4  -4  13      132.30      132.16      2.48 o
  -3  -4  13       77.76       75.36      1.92 o
  -2  -4  13      665.63      673.12     14.17 o
  -1  -4  13      317.94      326.55      6.46 o
   0  -4  13       64.69       67.01      2.52 o
   1  -4  13      196.09      195.78      5.28 o
   2  -4  13       18.84       22.03      1.04 o
   3  -4  13       30.03       29.02      0.93 o
   4  -4  13       14.70       14.84      0.97 o
   5  -4  13      105.73      127.90      3.19 o
  -7  -3  13        5.66        6.45      0.81 o
  -6  -3  13        8.45        7.79      1.27 o
  -5  -3  13       84.89       83.64      2.30 o
  -4  -3  13        2.85        3.41      0.98 o
  -3  -3  13      156.53      149.55      4.59 o
  -2  -3  13       10.79       13.83      1.30 o
  -1  -3  13       14.91       14.39      1.32 o
   0  -3  13      653.73      663.08     13.11 o
   1  -3  13        0.45        0.83      0.58 o
   2  -3  13        0.44        0.70      0.51 o
   3  -3  13        2.44        3.71      0.49 o
   4  -3  13        0.23        0.38      0.38 o
   5  -3  13        9.90        9.89      0.97 o
  -7  -2  13        1.26        0.69      0.63 o
  -6  -2  13        3.94        6.86      0.95 o
  -5  -2  13       98.97       91.42      3.21 o
  -4  -2  13       49.29       48.45      1.91 o
  -3  -2  13      213.00      191.39      6.02 o
  -2  -2  13      215.24      208.39      5.89 o
  -1  -2  13       59.81       60.46      2.25 o
   0  -2  13      119.14      113.45      3.08 o
   1  -2  13       40.18       36.89      1.41 o
   2  -2  13      166.01      157.79      3.52 o
   3  -2  13        2.35        1.47      0.33 o
   4  -2  13        8.33        7.43      0.87 o
   5  -2  13       22.87       28.42      2.15 o
  -7  -1  13       19.80       27.85      1.33 o
  -6  -1  13        0.49        0.48      0.63 o
  -5  -1  13       18.64       16.41      1.12 o
  -4  -1  13      230.10      194.02      7.30 o
  -3  -1  13      120.41      110.95      3.82 o
  -2  -1  13        6.76        7.62      1.05 o
  -1  -1  13        3.23        3.40      0.86 o
   0  -1  13        0.10        0.58      0.62 o
   1  -1  13       33.01       34.81      2.58 o
   2  -1  13       11.73        8.15      0.80 o
   3  -1  13       28.55       27.39      1.17 o
   4  -1  13        2.04        1.14      0.55 o
   5  -1  13        7.28        4.23      1.30 o
  -8   0  13        0.06        0.38      0.50 o
  -7   0  13       62.83       68.67      2.74 o
  -6   0  13        0.69        0.10      0.54 o
  -5   0  13        6.29        2.38      0.65 o
  -4   0  13       33.92       33.33      1.47 o
  -3   0  13       92.81       80.75      3.80 o
  -2   0  13      203.81      199.60      7.90 o
  -1   0  13        0.31        0.34      0.64 o
   0   0  13        1.32        3.38      1.42 o
   1   0  13      157.78      164.60      3.44 o
   2   0  13        0.02        0.54      0.64 o
   3   0  13       23.09       19.02      1.00 o
   4   0  13        0.73        0.21      0.36 o
  -8   1  13       11.88        6.90      0.90 o
  -7   1  13        0.00        1.52      0.61 o
  -6   1  13       14.30       12.12      0.89 o
  -5   1  13        2.18        2.21      0.97 o
  -4   1  13       96.23       79.97      2.87 o
  -3   1  13      204.10      190.01      8.07 o
  -2   1  13       59.18       53.77      2.50 o
  -1   1  13       99.24       99.81      5.17 o
   0   1  13        8.50       10.05      1.48 o
   1   1  13        0.54        0.13      0.50 o
   2   1  13       66.48       68.41      1.91 o
   3   1  13        7.00        6.60      0.76 o
   4   1  13        0.08       -0.38      0.80 o
  -7   2  13        0.02        0.31      0.45 o
  -6   2  13        9.31       12.01      1.72 o
  -5   2  13        0.00        1.21      1.01 o
  -4   2  13      116.17      110.55      2.86 o
  -3   2  13       22.33       18.70      1.01 o
  -2   2  13      131.05      128.10      3.82 o
  -1   2  13       39.83       39.87      2.19 o
   0   2  13        7.48        9.36      1.46 o
   1   2  13        0.19        0.16      0.65 o
   2   2  13        8.96        8.33      0.91 o
   3   2  13        0.28        0.62      0.52 o
  -7   3  13       10.68       10.82      2.04 o
  -6   3  13        6.06        1.22      1.29 o
  -5   3  13        2.66        2.16      0.72 o
  -4   3  13       22.52       21.07      2.09 o
  -3   3  13        8.47        7.88      1.06 o
  -2   3  13       34.31       33.07      1.84 o
  -1   3  13        1.60        1.73      1.03 o
   0   3  13        1.09        0.22      0.47 o
   1   3  13        0.51        0.01      0.45 o
   2   3  13        0.21        0.17      0.52 o
   3   3  13        1.53        0.25      0.44 o
  -7   4  13        0.16        0.17      0.61 o
  -6   4  13       18.18       16.44      1.30 o
  -5   4  13        3.60        2.07      0.78 o
  -4   4  13        3.36        3.16      1.15 o
  -3   4  13        0.91        1.05      0.67 o
  -2   4  13        4.83        5.42      1.07 o
  -1   4  13       94.60      104.95      3.68 o
   0   4  13        1.80        1.21      0.95 o
   1   4  13       11.25       10.95      0.95 o
   2   4  13       29.37       33.62      1.31 o
  -5   5  13        8.51        6.82      0.82 o
  -4   5  13        9.07        7.93      1.10 o
  -3   5  13       26.36       26.89      1.39 o
  -2   5  13       92.71       98.59      2.89 o
  -1   5  13       20.10       19.95      1.47 o
   0   5  13       16.27       17.31      1.42 o
   1   5  13       14.73       15.61      1.33 o
  -4   6  13        2.51        0.95      0.42 o
  -3   6  13       74.86       65.92      2.48 o
  -2   6  13      113.99      116.15      6.99 o
  -1   6  13        0.00        0.35      0.59 o
   0   6  13        1.89        1.68      0.71 o
  -2   7  13        4.79        6.16      0.92 o
  -2  -9  14        3.09        2.49      0.66 o
  -1  -9  14        4.36        2.63      0.75 o
   0  -9  14       66.27       67.43      2.74 o
   1  -9  14       72.69       73.74      2.69 o
   2  -9  14       29.51       26.14      7.85 o
  -3  -8  14        2.42        1.99      0.56 o
  -2  -8  14        0.92        0.90      0.43 o
  -1  -8  14       60.02       64.66      2.06 o
   0  -8  14      260.51      297.63      7.87 o
   1  -8  14       55.61       55.57      2.55 o
   2  -8  14       23.16       22.41      0.81 o
   3  -8  14        9.95       14.00      1.35 o
  -4  -7  14        3.24        3.16      0.62 o
  -3  -7  14        8.63        8.93      0.64 o
  -2  -7  14       17.70       15.41      0.87 o
  -1  -7  14      172.25      171.87      8.32 o
   0  -7  14       32.07       31.58      2.22 o
   1  -7  14      171.07      175.26      9.30 o
   2  -7  14        1.69        1.08      0.41 o
   3  -7  14        5.79        3.94      0.41 o
   4  -7  14        2.70        1.99      1.15 o
  -5  -6  14       10.51       13.44      2.84 o
  -4  -6  14       15.10       12.01      0.66 o
  -3  -6  14        2.72        2.25      0.41 o
  -2  -6  14        0.47        0.60      0.42 o
  -1  -6  14       93.39       91.67      4.96 o
   0  -6  14        1.64        1.50      0.55 o
   1  -6  14       21.80       22.44      1.75 o
   2  -6  14       22.10       22.83      1.40 o
   3  -6  14       20.26       20.15      0.86 o
   4  -6  14        0.01       -0.39      0.82 o
  -5  -5  14      186.14      216.19      4.29 o
  -4  -5  14        1.40        0.34      0.43 o
  -3  -5  14      115.40      119.33      2.25 o
  -2  -5  14       72.43       70.30      2.74 o
  -1  -5  14      680.67      739.20     18.06 o
   0  -5  14       35.44       40.86      2.36 o
   1  -5  14      219.59      234.50      5.99 o
   2  -5  14        0.98        1.40      1.33 o
   3  -5  14        0.07        0.05      0.30 o
   4  -5  14       30.07       31.90      0.97 o
  -6  -4  14       60.58       71.10      1.82 o
  -5  -4  14       36.47       37.60      1.42 o
  -4  -4  14       23.47       21.33      0.92 o
  -3  -4  14       20.15       22.94      0.96 o
  -2  -4  14      106.36      116.56      2.79 o
  -1  -4  14       95.42       95.43      2.49 o
   0  -4  14      988.96     1066.43     29.40 o
   1  -4  14      364.49      389.74      9.40 o
   2  -4  14       12.11       11.42      1.18 o
   3  -4  14        4.70        5.16      0.59 o
   4  -4  14       12.08       11.91      0.84 o
  -6  -3  14       10.81       12.06      0.98 o
  -5  -3  14      217.58      219.62      4.39 o
  -4  -3  14        0.02       -0.19      0.49 o
  -3  -3  14       55.86       54.34      2.58 o
  -2  -3  14        0.10       -0.07      0.71 o
  -1  -3  14      329.34      333.63      6.59 o
   0  -3  14      135.06      135.30      3.60 o
   1  -3  14        0.00        0.01      0.50 o
   2  -3  14       12.88       13.11      1.13 o
   3  -3  14        3.48        4.48      0.73 o
   4  -3  14       27.30       23.73      3.86 o
  -7  -2  14        6.35       10.54      0.87 o
  -6  -2  14       27.79       32.78      1.35 o
  -5  -2  14        1.32        2.08      0.66 o
  -4  -2  14       56.37       44.96      1.50 o
  -3  -2  14        2.01        1.09      0.70 o
  -2  -2  14        2.26        2.59      0.95 o
  -1  -2  14       69.82       77.89      2.23 o
   0  -2  14       96.65       93.54      2.35 o
   1  -2  14        2.46        3.12      0.65 o
   2  -2  14        0.68        0.91      0.36 o
   3  -2  14       12.68       12.99      0.89 o
   4  -2  14        1.07       -0.13      1.20 o
  -7  -1  14       14.61       22.26      1.09 o
  -6  -1  14       10.56       16.08      1.02 o
  -5  -1  14       13.61       10.36      0.86 o
  -4  -1  14       48.01       49.65      1.73 o
  -3  -1  14        7.44        8.17      0.97 o
  -2  -1  14      101.84      101.39      3.39 o
  -1  -1  14       32.74       32.22      1.63 o
   0  -1  14        2.07        2.58      0.69 o
   1  -1  14       10.34        9.55      0.77 o
   2  -1  14       58.30       53.56      1.44 o
   3  -1  14        4.05        4.49      1.37 o
   4  -1  14        5.25        5.92      1.12 o
  -7   0  14       30.07       32.52      1.42 o
  -6   0  14       11.09       13.84      1.52 o
  -5   0  14        0.69        0.49      0.82 o
  -4   0  14      118.97      113.91      3.24 o
  -3   0  14       22.15       25.74      1.69 o
  -2   0  14        5.39        4.59      0.83 o
  -1   0  14       12.93       11.27      1.38 o
   0   0  14       12.28       15.76      1.56 o
   1   0  14       17.91       18.87      1.52 o
   2   0  14       16.75       18.78      0.94 o
   3   0  14        1.10        0.15      0.38 o
  -7   1  14       20.09       29.48      2.46 o
  -6   1  14       35.03       41.14      2.96 o
  -5   1  14        0.42        1.02      0.81 o
  -4   1  14       29.22       27.93      1.57 o
  -3   1  14        1.67        1.13      0.59 o
  -2   1  14        0.01        0.45      0.59 o
  -1   1  14       31.74       34.13      2.01 o
   0   1  14        2.16        4.48      1.20 o
   1   1  14        4.39        4.72      1.14 o
   2   1  14       15.53       11.70      0.84 o
   3   1  14        0.04        0.13      0.37 o
  -7   2  14       44.86       47.42      2.53 o
  -6   2  14        7.17        7.81      0.98 o
  -5   2  14       33.69       26.93      2.10 o
  -4   2  14       10.22        7.80      0.64 o
  -3   2  14        2.46        0.87      0.51 o
  -2   2  14       63.04       64.56      2.47 o
  -1   2  14       26.25       26.58      1.86 o
   0   2  14       35.83       32.96      2.00 o
   1   2  14        6.70        7.04      1.26 o
   2   2  14        0.05        0.22      0.65 o
  -6   3  14        1.31        0.23      0.43 o
  -5   3  14        9.34       13.42      2.31 o
  -4   3  14        2.28        1.45      1.17 o
  -3   3  14      105.05      101.92      2.85 o
  -2   3  14       28.47       26.98      1.68 o
  -1   3  14        7.62        9.19      1.32 o
   0   3  14        1.26        1.44      0.98 o
   1   3  14        5.01        4.08      1.08 o
   2   3  14       29.98       34.45      1.83 o
  -5   4  14       11.97       10.67      1.19 o
  -4   4  14       28.09       29.76      3.02 o
  -3   4  14       10.67       11.02      0.98 o
  -2   4  14       25.87       28.42      1.88 o
  -1   4  14        1.03        0.83      0.84 o
   0   4  14       52.36       53.29      2.22 o
   1   4  14        0.00       -0.23      0.67 o
  -4   5  14        0.00        0.19      0.53 o
  -3   5  14       58.03       60.73      2.57 o
  -2   5  14       23.80       26.99      1.36 o
  -1   5  14        4.22        3.97      0.90 o
   0   5  14        1.48        1.56      0.76 o
  -1  -8  15       67.31       71.72      3.90 o
   0  -8  15        5.36        6.56      1.03 o
   1  -8  15        1.57        1.64      0.76 o
  -3  -7  15       13.85       14.43      0.92 o
  -2  -7  15       20.58       24.10      2.20 o
  -1  -7  15        5.72        5.61      1.39 o
   0  -7  15       34.12       42.03      2.02 o
   1  -7  15       98.59      111.59      3.17 o
   2  -7  15        0.35       -0.17      0.50 o
  -4  -6  15       30.67       37.16      1.65 o
  -3  -6  15       17.40       15.05      0.86 o
  -2  -6  15        6.26        5.61      0.69 o
  -1  -6  15       45.86       48.02      2.25 o
   0  -6  15        8.19       11.04      1.40 o
   1  -6  15      156.57      178.16      4.57 o
   2  -6  15       14.06       15.90      1.74 o
   3  -6  15       11.43       11.28      1.53 o
  -5  -5  15       19.75       23.61      1.34 o
  -4  -5  15       35.62       33.35      1.90 o
  -3  -5  15       13.18       14.34      0.75 o
  -2  -5  15        1.36        1.33      0.52 o
  -1  -5  15      207.95      240.45      6.14 o
   0  -5  15        4.55        4.66      1.20 o
   1  -5  15        1.90        2.04      0.97 o
   2  -5  15       64.88       72.36      2.26 o
   3  -5  15        8.15        9.87      1.32 o
  -5  -4  15        4.77        3.31      0.64 o
  -4  -4  15        0.46        1.74      0.54 o
  -3  -4  15       16.46       16.81      1.07 o
  -2  -4  15       29.12       29.63      1.29 o
  -1  -4  15       32.09       34.68      1.33 o
   0  -4  15       15.81       19.04      1.64 o
   1  -4  15      105.58      110.54      3.25 o
   2  -4  15       68.62       71.95      3.03 o
   3  -4  15       16.63       13.09      1.13 o
  -5  -3  15        7.03        4.29      0.67 o
  -4  -3  15        6.76        7.36      0.61 o
  -3  -3  15        5.88        5.62      0.84 o
  -2  -3  15       28.97       31.10      1.39 o
  -1  -3  15        1.93        3.00      0.76 o
   0  -3  15        0.55        0.55      0.54 o
   1  -3  15       78.32       81.00      4.17 o
   2  -3  15      105.04      107.24      9.69 o
   3  -3  15       16.31       15.10      0.95 o
  -6  -2  15       14.60       15.75      1.62 o
  -5  -2  15        2.17        1.02      0.45 o
  -4  -2  15        9.47       10.25      0.83 o
  -3  -2  15        2.00        1.49      0.78 o
  -2  -2  15        0.27        0.49      0.62 o
  -1  -2  15        0.74        0.55      0.70 o
   0  -2  15       28.77       26.72      1.28 o
   1  -2  15        5.42        4.94      0.63 o
   2  -2  15        7.51       10.01      1.22 o
  -6  -1  15       17.24       24.37      1.57 o
  -5  -1  15        1.30        0.85      0.87 o
  -4  -1  15        0.29        0.25      0.58 o
  -3  -1  15       12.73       13.13      1.01 o
  -2  -1  15       12.07       13.64      1.04 o
  -1  -1  15        0.73        0.94      0.59 o
   0  -1  15       19.43       18.79      1.44 o
   1  -1  15        0.93        0.61      0.71 o
   2  -1  15        3.14        1.38      0.73 o
  -6   0  15        4.62        3.98      0.99 o
  -5   0  15      112.60      137.50      5.59 o
  -4   0  15       18.40       18.75      1.44 o
  -3   0  15        0.69        1.09      0.72 o
  -2   0  15       23.15       21.66      1.84 o
  -1   0  15        3.83        2.99      0.90 o
   0   0  15       17.41       18.93      1.56 o
   1   0  15       61.58       66.65      2.33 o
   2   0  15        5.34        4.20      1.32 o
  -6   1  15       43.74       48.41      2.74 o
  -5   1  15        0.47        0.54      0.68 o
  -4   1  15       24.21       23.94      1.94 o
  -3   1  15        1.49        1.43      0.97 o
  -2   1  15        2.77        1.14      0.47 o
  -1   1  15        4.20        3.29      1.31 o
   0   1  15      177.55      198.07      5.11 o
   1   1  15       18.75       20.54      1.49 o
   2   1  15        2.48        1.26      0.67 o
  -6   2  15       12.23       12.04      0.93 o
  -5   2  15      118.08      116.14     10.44 o
  -4   2  15        2.43        1.59      1.03 o
  -3   2  15        0.01        0.70      0.87 o
  -2   2  15       29.02       28.51      1.67 o
  -1   2  15       37.88       36.97      1.94 o
   0   2  15        0.75        1.05      0.87 o
   1   2  15       74.29       91.17      2.79 o
  -5   3  15       22.74       25.95      1.78 o
  -4   3  15       17.44       20.27      1.89 o
  -3   3  15        4.00        4.54      0.78 o
  -2   3  15       12.03       11.97      1.20 o
  -1   3  15       46.49       50.14      2.50 o
   0   3  15       12.97       13.96      1.33 o
  -4   4  15       19.89       19.04      1.45 o
  -3   4  15       17.73       23.39      1.82 o
  -2   4  15       11.28       11.35      1.06 o
  -1   4  15       41.76       49.55      2.23 o
  -2  -6  16        2.43        1.93      0.83 o
  -1  -6  16       15.81       18.63      1.75 o
   0  -6  16        2.64        3.04      0.97 o
   1  -6  16        3.00        2.13      0.80 o
  -3  -5  16       14.93       17.89      1.41 o
  -2  -5  16       45.06       50.83      2.59 o
  -1  -5  16       91.37      105.63      3.19 o
   0  -5  16       11.03       13.48      1.35 o
   1  -5  16       11.74       13.34      1.21 o
  -4  -4  16        0.26        0.16      0.52 o
  -3  -4  16       12.37       12.35      0.85 o
  -2  -4  16       26.73       29.57      1.53 o
  -1  -4  16      105.90      105.17      7.45 o
   0  -4  16       27.87       27.64      1.67 o
   1  -4  16       92.76       97.23      4.04 o
   2  -4  16       18.52       23.04      1.50 o
  -4  -3  16        6.58        7.90      1.07 o
  -3  -3  16        3.32        2.46      1.16 o
  -2  -3  16      115.52      125.75      2.93 o
  -1  -3  16        8.56        7.82      0.80 o
   0  -3  16        0.14        0.04      0.37 o
   1  -3  16       10.70        9.88      0.90 o
   2  -3  16       56.96       64.07      2.56 o
  -5  -2  16       52.85       66.27      2.66 o
  -4  -2  16        7.21        9.02      1.17 o
  -3  -2  16        5.31        7.92      0.85 o
  -2  -2  16        1.04        0.93      0.60 o
  -1  -2  16        0.02        0.02      0.43 o
   0  -2  16       27.24       29.83      2.26 o
   1  -2  16        2.26        1.77      0.57 o
  -5  -1  16       10.47       13.65      1.26 o
  -4  -1  16       12.70       17.17      1.34 o
  -3  -1  16        0.72        0.00      0.38 o
  -2  -1  16        0.22        0.47      0.74 o
  -1  -1  16        3.28        1.97      0.55 o
   0  -1  16        0.39        0.25      0.29 o
   1  -1  16        5.32        5.34      0.82 o
  -5   0  16        0.33        2.01      0.79 o
  -4   0  16       19.64       20.88      1.42 o
  -3   0  16       26.70       31.16      1.61 o
  -2   0  16        0.95        1.10      0.47 o
  -1   0  16        1.88        1.70      1.09 o
   0   0  16        4.08        3.31      0.94 o
   1   0  16        0.00       -0.02      0.47 o
  -4   1  16        0.34        0.23      0.44 o
  -3   1  16        1.42        0.56      0.41 o
  -2   1  16        0.64        0.32      0.87 o
  -1   1  16       37.41       46.95      1.99 o
   0   1  16        0.18        0.48      0.72 o
  -4   2  16        0.29       -0.43      0.94 o
  -3   2  16        2.89        3.16      1.34 o
  -2   2  16        0.85       -0.09      0.58 o
  -1   2  16       12.87       17.17      1.34 o
  -2  -3  17      109.74      137.27      5.38 o
  -1  -3  17        5.45        6.43      0.91 o
  -2  -2  17        0.59       -0.02      0.37 o
  -1  -2  17        0.62        0.32      0.51 o
  -2  -1  17        2.19        5.08      0.87 o
 
